# Supplementary material for: Dissection of the Genetic Association between Anorexia Nervosa and Obsessive–Compulsive Disorder at the Network and Cellular Levels
Source: Genes (Basel). 2021 Mar 27;12(4):491. doi: 10.3390/genes12040491 (PMC8065602; doi:10.3390/genes12040491)
Supplement: Supplementary file 1 [file genes-12-00491-s001.zip › Table S1.xlsx]

## Sheet: AN_block
AN	OCD
CDC25A	GRID2
CAMP	KIT
ZNF589	AP4B1
NME6	AP4B1-AS1
SPINK8	BCL2L15
FBXW12	DCLRE1B
PLXNB1	HIPK1
CCDC51	LOC643441
ATRIP	MAGI3
TREX1	OLFML3
SHISA5	PHTF1
PFKFB4	PTPN22
UCN2	RSBN1
COL7A1	SYT6
UQCRC1	DKFZp434L192
TMEM89	LOC650226
SLC26A6	LOC100130849
CELSR3	LOC100240728
NCKIPSD	LOC101928401
IP6K2	MIR4283-1
PRKAR2A	MIR4283-2
SLC25A20	ZNF479
ARIH2OS	ERCC4
ARIH2	LINC00207
P4HTM	LINC00229
WDR6	DLGAP1
DALRD3	CDH20
NDUFAF3	PIWIL1
IMPDH2	S100A7A
QRICH1	S100A7L2
QARS	S100A8
USP19	S100A9
LAMB2	S100A12
CCDC71	FBXL7
KLHDC8B	2021-03-11
CCDC36	RSPO4
C3orf62	KIAA0355
USP4	LSM14A
RHOA	SLC9A9
TCTA	SLC9A9-AS1
AMT	FOCAD
NICN1	IFNB1
DAG1	MIR491
BSN	TXNL1
APEH	WDR7
MST1	ARL4A
AMIGO3	D2HGDH
RNF123	GAL3ST2
GMPPB	ING5
IP6K1	NEU4
CDHR4	BTF3P11
FAM212A	CLN5
UBA7	FBXL3
TRAIP	KCTD12
CAMKV
MST1R
MON1A
RBM6
RBM5
SEMA3F
GNAT1
SLC38A3
GNAI2
SEMA3B
LSMEM2
IFRD2
HYAL3
HYAL1
HYAL2
TUSC2
RASSF1
ZMYND10
NPRL2
CYB561D2
TMEM115
CACNA2D2
C3orf18
HEMK1
CISH
MAPKAPK3
DOCK3
CHAC2
ASB3
ERLEC1
GPR75
GPR75-ASB3
PSME4
ACYP2
FOXP1
PTBP2
CADM1
MGMT
