# Supplementary material for: Dissection of the Genetic Association between Anorexia Nervosa and Obsessive–Compulsive Disorder at the Network and Cellular Levels
Source: Genes (Basel). 2021 Mar 27;12(4):491. doi: 10.3390/genes12040491 (PMC8065602; doi:10.3390/genes12040491)
Supplement: Supplementary file 1 [file genes-12-00491-s001.zip › Table S2.xlsx]

## Sheet: reactome_GSEA
	ID	term	ocdNES	anNES	ocdP	anP	pmin
1	R-HSA-112316	Neuronal System	1.61873	1.90964	0.00017452	0.000161368	0.000161368
2	R-HSA-112315	Transmission across Chemical Synapses	1.6693	2.012	0.000179051	0.000168833	0.000168833
3	R-HSA-112314	Neurotransmitter receptors and postsynaptic signal transmission	1.54823	1.98242	0.000360555	0.000172414	0.000172414
4	R-HSA-397014	Muscle contraction	1.03479	1.66164	0.350471	0.000172563	0.000172563
5	R-HSA-5576891	Cardiac conduction	1.49104	1.92973	0.0025835	0.000176554	0.000176554
6	R-HSA-111885	Opioid Signalling	1.48357	1.88729	0.0080449	0.000179727	0.000179727
7	R-HSA-6811434	COPI-dependent Golgi-to-ER retrograde traffic	1.45948	1.74036	0.0110466	0.000180473	0.000180473
8	R-HSA-438064	Post NMDA receptor activation events	1.40655	1.88645	0.0217963	0.000180995	0.000180995
9	R-HSA-442755	Activation of NMDA receptors and postsynaptic events	1.38424	1.8591	0.025014	0.000181094	0.000181094
10	R-HSA-5620924	Intraflagellar transport	1.30349	1.78607	0.0870637	0.000186706	0.000186706
11	R-HSA-5576892	Phase 0 - rapid depolarisation	1.57966	2.08251	0.00806297	0.000187161	0.000187161
12	R-HSA-9609736	Assembly and cell surface presentation of NMDA receptors	1.59049	1.87392	0.00678032	0.000187406	0.000187406
13	R-HSA-399719	Trafficking of AMPA receptors	1.35076	1.855	0.0776229	0.000188147	0.000188147
14	R-HSA-399721	Glutamate binding, activation of AMPA receptors and synaptic plasticity	1.35076	1.855	0.0776229	0.000188147	0.000188147
15	R-HSA-445095	Interaction between L1 and Ankyrins	1.80702	2.04617	0.00058072	0.000188147	0.000188147
16	R-HSA-181429	Serotonin Neurotransmitter Release Cycle	1.81609	1.88301	0.00077685	0.000189215	0.000189215
17	R-HSA-212676	Dopamine Neurotransmitter Release Cycle	1.8844	1.9216	0.000384468	0.000190512	0.000190512
18	R-HSA-156842	Eukaryotic Translation Elongation	-1.5132	-1.75994	0.00430385	0.000223614	0.000223614
19	R-HSA-2408557	Selenocysteine synthesis	-1.49818	-1.75258	0.00645578	0.000223614	0.000223614
20	R-HSA-72764	Eukaryotic Translation Termination	-1.44786	-1.71829	0.0124812	0.000223614	0.000223614
21	R-HSA-975956	Nonsense Mediated Decay (NMD) independent of the Exon Junction Complex (EJC)	-1.45769	-1.71615	0.0118	0.000224165	0.000224165
22	R-HSA-156902	Peptide chain elongation	-1.55587	-1.81168	0.00256739	0.000224618	0.000224618
23	R-HSA-192823	Viral mRNA Translation	-1.56463	-1.81395	0.0021395	0.000224618	0.000224618
24	R-HSA-72689	Formation of a pool of free 40S subunits	-1.63323	-1.76372	0.000649351	0.000225887	0.000225887
25	R-HSA-2408522	Selenoamino acid metabolism	-1.53803	-1.72208	0.00109123	0.000227583	0.000227583
26	R-HSA-1799339	SRP-dependent cotranslational protein targeting to membrane	-1.58783	-1.87639	0.00108625	0.000228571	0.000228571
27	R-HSA-168273	Influenza Viral RNA Transcription and Replication	-1.38586	-1.7018	0.0126665	0.000229621	0.000229621
28	R-HSA-9010553	Regulation of expression of SLITs and ROBOs	-1.5366	-1.67576	0.000662544	0.000233918	0.000233918
29	R-HSA-71291	Metabolism of amino acids and derivatives	-1.44075	-1.53523	0.00023116	0.000256542	0.00023116
30	R-HSA-373760	L1CAM interactions	1.5658	1.69469	0.0018474	0.000354108	0.000354108
31	R-HSA-8856688	Golgi-to-ER retrograde transport	1.26419	1.6597	0.0638454	0.000356697	0.000356697
32	R-HSA-4086398	Ca2+ pathway	1.1841	1.76752	0.170575	0.000368732	0.000368732
33	R-HSA-5578775	Ion homeostasis	1.41034	1.75017	0.0347262	0.000371126	0.000371126
34	R-HSA-112040	G-protein mediated events	1.21692	1.75915	0.148071	0.000372024	0.000372024
35	R-HSA-112043	PLC beta mediated events	1.21614	1.74686	0.149534	0.00055638	0.00055638
36	R-HSA-210500	Glutamate Neurotransmitter Release Cycle	1.79614	1.79061	0.000575926	0.000566145	0.000566145
37	R-HSA-8978868	Fatty acid metabolism	-1.18433	-1.53356	0.0886217	0.000705219	0.000705219
38	R-HSA-9620244	Long-term potentiation	1.46949	1.75558	0.0349933	0.000755858	0.000755858
39	R-HSA-879518	Transport of organic anions	-1.55861	-1.78325	0.0215535	0.00083091	0.00083091
40	R-HSA-418038	Nucleotide-like (purinergic) receptors	-1.44367	-1.831	0.0643514	0.00084016	0.00084016
41	R-HSA-72613	Eukaryotic Translation Initiation	-1.54986	-1.60218	0.00109004	0.000911993	0.000911993
42	R-HSA-72737	Cap-dependent Translation Initiation	-1.54986	-1.60218	0.00109004	0.000911993	0.000911993
43	R-HSA-264642	Acetylcholine Neurotransmitter Release Cycle	1.69325	1.78497	0.00311466	0.000948587	0.000948587
44	R-HSA-376176	Signaling by ROBO receptors	-1.40783	-1.53082	0.0037938	0.000962464	0.000962464
45	R-HSA-8878171	Transcriptional regulation by RUNX1	-1.33278	-1.47452	0.00738585	0.000974659	0.000974659
46	R-HSA-373076	Class A/1 (Rhodopsin-like receptors)	-0.975067	-1.41249	0.532695	0.00099552	0.00099552
47	R-HSA-112310	Neurotransmitter release cycle	1.73247	1.71212	0.000954745	0.00112339	0.000954745
48	R-HSA-5339562	Uptake and actions of bacterial toxins	1.77041	1.72223	0.00116144	0.00112888	0.00112888
49	R-HSA-168255	Influenza Life Cycle	-1.25469	-1.55492	0.054113	0.0011526	0.0011526
50	R-HSA-425407	SLC-mediated transmembrane transport	-1.35975	-1.44304	0.0059867	0.00121803	0.00121803
51	R-HSA-1489509	DAG and IP3 signaling	1.12846	1.71198	0.257071	0.00131013	0.00131013
52	R-HSA-72706	GTP hydrolysis and joining of the 60S ribosomal subunit	-1.52204	-1.5807	0.00325874	0.00137143	0.00137143
53	R-HSA-927802	Nonsense-Mediated Decay (NMD)	-1.28203	-1.56245	0.0506772	0.00137237	0.00137237
54	R-HSA-975957	Nonsense Mediated Decay (NMD) enhanced by the Exon Junction Complex (EJC)	-1.28203	-1.56245	0.0506772	0.00137237	0.00137237
55	R-HSA-168254	Influenza Infection	-1.23233	-1.52747	0.0632524	0.00140121	0.00140121
56	R-HSA-168799	Neurotoxicity of clostridium toxins	1.66796	1.711	0.00238426	0.00155099	0.00155099
57	R-HSA-156827	L13a-mediated translational silencing of Ceruloplasmin expression	-1.49172	-1.57481	0.00455729	0.0016011	0.0016011
58	R-HSA-381119	Unfolded Protein Response (UPR)	1.31843	1.58418	0.0447147	0.00161754	0.00161754
59	R-HSA-111996	Ca-dependent events	1.06284	1.69599	0.350785	0.00168982	0.00168982
60	R-HSA-3000178	ECM proteoglycans	-1.03281	-1.60596	0.374121	0.00176445	0.00176445
61	R-HSA-389958	Cooperation of Prefoldin and TriC/CCT in actin and tubulin folding	1.51586	1.70272	0.0218147	0.00205684	0.00205684
62	R-HSA-977443	GABA receptor activation	1.42858	1.64435	0.0295745	0.00222676	0.00222676
63	R-HSA-111933	Calmodulin induced events	1.01174	1.67582	0.435659	0.00224593	0.00224593
64	R-HSA-111997	CaM pathway	1.01174	1.67582	0.435659	0.00224593	0.00224593
65	R-HSA-1474244	Extracellular matrix organization	-1.00259	-1.38982	0.423987	0.00224663	0.00224663
66	R-HSA-2022923	Dermatan sulfate biosynthesis	-1.0697	-1.72995	0.384976	0.00227932	0.00227932
67	R-HSA-6799198	Complex I biogenesis	-1.58809	-1.68745	0.00813008	0.00236559	0.00236559
68	R-HSA-1445148	Translocation of SLC2A4 (GLUT4) to the plasma membrane	1.28163	1.61208	0.0802481	0.0023779	0.0023779
69	R-HSA-181430	Norepinephrine Neurotransmitter Release Cycle	1.63884	1.72432	0.00854535	0.00264901	0.00264901
70	R-HSA-438066	Unblocking of NMDA receptors, glutamate binding and activation	1.26058	1.68935	0.15321	0.00266717	0.00266717
71	R-HSA-1236975	Antigen processing-Cross presentation	-1.61721	-1.5562	0.000648368	0.00271616	0.000648368
72	R-HSA-422356	Regulation of insulin secretion	1.2198	1.58792	0.120302	0.00272975	0.00272975
73	R-HSA-8963898	Plasma lipoprotein assembly	-1.464	-1.75755	0.053163	0.00275599	0.00275599
74	R-HSA-381038	XBP1(S) activates chaperone genes	1.58848	1.65558	0.00518832	0.00298007	0.00298007
75	R-HSA-389957	Prefoldin mediated transfer of substrate to CCT/TriC	1.50367	1.67415	0.0237865	0.00303951	0.00303951
76	R-HSA-189451	Heme biosynthesis	-1.60737	-1.68602	0.0100624	0.00330306	0.00330306
77	R-HSA-72312	rRNA processing	-1.38195	-1.42823	0.00608382	0.003327	0.003327
78	R-HSA-6794362	Protein-protein interactions at synapses	1.56645	1.55782	0.0037594	0.00343891	0.00343891
79	R-HSA-9012852	Signaling by NOTCH3	-1.02297	-1.65232	0.403377	0.00347072	0.00347072
80	R-HSA-6791226	Major pathway of rRNA processing in the nucleolus and cytosol	-1.3767	-1.43537	0.00734967	0.00355703	0.00355703
81	R-HSA-442982	Ras activation upon Ca2+ influx through NMDA receptor	1.38801	1.6689	0.0695218	0.00360942	0.00360942
82	R-HSA-381070	IRE1alpha activates chaperones	1.5746	1.6361	0.00649227	0.00374462	0.00374462
83	R-HSA-163685	Integration of energy metabolism	1.24762	1.49224	0.0828977	0.00374933	0.00374933
84	R-HSA-8868773	rRNA processing in the nucleus and cytosol	-1.36902	-1.40011	0.00874048	0.00404281	0.00404281
85	R-HSA-442742	CREB1 phosphorylation through NMDA receptor-mediated activation of RAS signaling	1.3538	1.64579	0.076358	0.00435276	0.00435276
86	R-HSA-611105	Respiratory electron transport	-1.62223	-1.50796	0.000858001	0.00445038	0.000858001
87	R-HSA-983189	Kinesins	1.3938	1.59196	0.0398779	0.00445352	0.00445352
88	R-HSA-375276	Peptide ligand-binding receptors	-1.03207	-1.4129	0.349118	0.00452166	0.00452166
89	R-HSA-163200	Respiratory electron transport, ATP synthesis by chemiosmotic coupling, and heat production by uncoupling proteins.	-1.61072	-1.50574	0.00086077	0.00455373	0.00086077
90	R-HSA-417957	P2Y receptors	-1.32057	-1.69663	0.138878	0.00457	0.00457
91	R-HSA-3781865	Diseases of glycosylation	-1.07477	-1.45655	0.265693	0.00484206	0.00484206
92	R-HSA-166520	Signaling by NTRKs	1.44914	1.49899	0.0113488	0.00501433	0.00501433
93	R-HSA-157118	Signaling by NOTCH	-1.26343	-1.37933	0.0258467	0.00508475	0.00508475
94	R-HSA-5576893	Phase 2 - plateau phase	1.55983	1.63784	0.0133773	0.00548308	0.00548308
95	R-HSA-8848021	Signaling by PTK6	-1.22484	-1.60262	0.137793	0.00563991	0.00563991
96	R-HSA-9006927	Signaling by Non-Receptor Tyrosine Kinases	-1.22484	-1.60262	0.137793	0.00563991	0.00563991
97	R-HSA-390466	Chaperonin-mediated protein folding	1.43837	1.49753	0.0136602	0.00666187	0.00666187
98	R-HSA-5682910	LGI-ADAM interactions	1.67652	1.64824	0.00316268	0.00676067	0.00316268
99	R-HSA-391251	Protein folding	1.43166	1.46959	0.0147004	0.00679178	0.00679178
100	R-HSA-5668914	Diseases of metabolism	-1.32184	-1.45537	0.0379801	0.00701516	0.00701516
101	R-HSA-1852241	Organelle biogenesis and maintenance	1.27616	1.33439	0.018472	0.00704816	0.00704816
102	R-HSA-216083	Integrin cell surface interactions	-1.1054	-1.48714	0.243887	0.00712061	0.00712061
103	R-HSA-389960	Formation of tubulin folding intermediates by CCT/TriC	1.35012	1.61555	0.0895982	0.00718065	0.00718065
104	R-HSA-446203	Asparagine N-linked glycosylation	1.31831	1.32527	0.00821575	0.00735417	0.00735417
105	R-HSA-450341	Activation of the AP-1 family of transcription factors	1.20169	1.63294	0.25452	0.00756107	0.00756107
106	R-HSA-72766	Translation	-1.38169	-1.32416	0.00360848	0.00766757	0.00360848
107	R-HSA-5617833	Cilium Assembly	1.17595	1.36877	0.10399	0.00791875	0.00791875
108	R-HSA-3371556	Cellular response to heat stress	1.29053	1.48236	0.0645161	0.00812714	0.00812714
109	R-HSA-450282	MAPK targets/ Nuclear events mediated by MAP kinases	1.32294	1.6115	0.0900116	0.00827846	0.00827846
110	R-HSA-203615	eNOS activation	1.37014	1.62149	0.100415	0.00869229	0.00869229
111	R-HSA-179409	APC-Cdc20 mediated degradation of Nek2A	-1.61224	-1.6232	0.00999792	0.00997877	0.00997877
112	R-HSA-451326	Activation of kainate receptors upon glutamate binding	1.47386	1.59312	0.0299228	0.0102842	0.0102842
113	R-HSA-425397	Transport of vitamins, nucleosides, and related molecules	-1.44561	-1.57555	0.0325726	0.0105626	0.0105626
114	R-HSA-4090294	SUMOylation of intracellular receptors	1.2143	1.58357	0.179393	0.010598	0.010598
115	R-HSA-6807878	COPI-mediated anterograde transport	1.19482	1.44248	0.127814	0.0111032	0.0111032
116	R-HSA-6794361	Neurexins and neuroligins	1.56291	1.51721	0.00610571	0.0113194	0.00610571
117	R-HSA-198753	ERK/MAPK targets	1.46369	1.58638	0.042827	0.0117781	0.0117781
118	R-HSA-72695	Formation of the ternary complex, and subsequently, the 43S complex	-1.61539	-1.53704	0.00375548	0.0120249	0.00375548
119	R-HSA-9619483	Activation of AMPK downstream of NMDARs	1.2751	1.58093	0.130443	0.0121097	0.0121097
120	R-HSA-9617324	Negative regulation of NMDA receptor-mediated neuronal transmission	1.3964	1.59064	0.0661284	0.0121928	0.0121928
121	R-HSA-1236974	ER-Phagosome pathway	-1.5403	-1.45216	0.00384698	0.0129118	0.00384698
122	R-HSA-2025928	Calcineurin activates NFAT	1.14006	1.59372	0.317289	0.0133308	0.0133308
123	R-HSA-170660	Adenylate cyclase activating pathway	1.01351	1.58412	0.466521	0.0133773	0.0133773
124	R-HSA-416993	Trafficking of GluR2-containing AMPA receptors	1.07613	1.58288	0.368503	0.0134699	0.0134699
125	R-HSA-1358803	Downregulation of ERBB2:ERBB3 signaling	-1.22179	-1.59112	0.214445	0.0134715	0.0134715
126	R-HSA-418346	Platelet homeostasis	1.18776	1.44098	0.141141	0.0135135	0.0135135
127	R-HSA-1296071	Potassium Channels	1.12738	1.42057	0.209189	0.0136372	0.0136372
128	R-HSA-6811442	Intra-Golgi and retrograde Golgi-to-ER traffic	1.09568	1.3364	0.222001	0.0139199	0.0139199
129	R-HSA-71403	Citric acid cycle (TCA cycle)	0.851209	1.56924	0.690417	0.0148176	0.0148176
130	R-HSA-500792	GPCR ligand binding	-0.998607	-1.23383	0.447902	0.0149453	0.0149453
131	R-HSA-2129379	Molecules associated with elastic fibres	-1.01987	-1.54025	0.411765	0.0149957	0.0149957
132	R-HSA-1912408	Pre-NOTCH Transcription and Translation	-1.27582	-1.4402	0.067822	0.0150494	0.0150494
133	R-HSA-432040	Vasopressin regulates renal water homeostasis via Aquaporins	1.09923	1.51263	0.296218	0.0152899	0.0152899
134	R-HSA-1222556	ROS and RNS production in phagocytes	1.07587	1.53541	0.33876	0.0153472	0.0153472
135	R-HSA-9033241	Peroxisomal protein import	-1.50941	-1.48837	0.0114747	0.0154887	0.0114747
136	R-HSA-5619115	Disorders of transmembrane transporters	-1.34899	-1.32267	0.0118014	0.01622	0.0118014
137	R-HSA-73980	RNA Polymerase III Transcription Termination	-1.43494	-1.58329	0.0524035	0.0162963	0.0162963
138	R-HSA-8957322	Metabolism of steroids	-1.00378	-1.3413	0.423455	0.016298	0.016298
139	R-HSA-72203	Processing of Capped Intron-Containing Pre-mRNA	-1.06299	-1.28306	0.260676	0.0163057	0.0163057
140	R-HSA-1855167	Synthesis of pyrophosphates in the cytosol	1.52413	1.57279	0.0224518	0.0166731	0.0166731
141	R-HSA-445717	Aquaporin-mediated transport	1.03799	1.48412	0.380618	0.0167754	0.0167754
142	R-HSA-2691230	Signaling by NOTCH1 HD Domain Mutants in Cancer	-1.09326	-1.56732	0.345911	0.0168329	0.0168329
143	R-HSA-2691232	Constitutive Signaling by NOTCH1 HD Domain Mutants	-1.09326	-1.56732	0.345911	0.0168329	0.0168329
144	R-HSA-383280	Nuclear Receptor transcription pathway	1.75858	1.47694	0.000954745	0.0172252	0.000954745
145	R-HSA-174048	APC/C:Cdc20 mediated degradation of Cyclin B	-1.59155	-1.57354	0.0133333	0.0174627	0.0133333
146	R-HSA-199977	ER to Golgi Anterograde Transport	1.2454	1.34753	0.066998	0.018007	0.018007
147	R-HSA-69242	S Phase	-1.40391	-1.33078	0.0057005	0.0181733	0.0057005
148	R-HSA-72163	mRNA Splicing - Major Pathway	-1.07777	-1.3101	0.245657	0.0187337	0.0187337
149	R-HSA-196780	Biotin transport and metabolism	-1.29577	-1.559	0.159813	0.019685	0.019685
150	R-HSA-1566948	Elastic fibre formation	-0.920552	-1.49557	0.596579	0.0206363	0.0206363
151	R-HSA-163359	Glucagon signaling in metabolic regulation	1.00125	1.52213	0.45092	0.0210821	0.0210821
152	R-HSA-70263	Gluconeogenesis	1.13437	1.51701	0.265086	0.0211373	0.0211373
153	R-HSA-114508	Effects of PIP2 hydrolysis	1.55434	1.53282	0.0145405	0.0213651	0.0145405
154	R-HSA-112308	Presynaptic depolarization and calcium channel opening	1.49325	1.55057	0.0387428	0.021441	0.021441
155	R-HSA-351906	Apoptotic cleavage of cell adhesion proteins	-1.38736	-1.54715	0.0947877	0.0216763	0.0216763
156	R-HSA-77387	Insulin receptor recycling	1.08377	1.52437	0.337582	0.0225806	0.0225806
157	R-HSA-174824	Plasma lipoprotein assembly, remodeling, and clearance	-1.07958	-1.42537	0.290715	0.0229936	0.0229936
158	R-HSA-1474228	Degradation of the extracellular matrix	-0.985606	-1.32331	0.47993	0.0245257	0.0245257
159	R-HSA-196854	Metabolism of vitamins and cofactors	-1.08578	-1.2865	0.22567	0.0247325	0.0247325
160	R-HSA-5686938	Regulation of TLR by endogenous ligand	-1.33771	-1.55326	0.110143	0.0249155	0.0249155
161	R-HSA-5607763	CLEC7A (Dectin-1) induces NFAT activation	1.10128	1.53099	0.343348	0.0251111	0.0251111
162	R-HSA-1980145	Signaling by NOTCH2	-1.00348	-1.49841	0.444007	0.0255694	0.0255694
163	R-HSA-174178	APC/C:Cdh1 mediated degradation of Cdc20 and other APC/C:Cdh1 targeted proteins in late mitosis/early G1	-1.52432	-1.40743	0.005768	0.0266814	0.005768
164	R-HSA-71406	Pyruvate metabolism and Citric Acid (TCA) cycle	1.09258	1.43547	0.290059	0.0269717	0.0269717
165	R-HSA-1257604	PIP3 activates AKT signaling	-1.21399	-1.25196	0.0407291	0.0270073	0.0270073
166	R-HSA-936837	Ion transport by P-type ATPases	1.05955	1.4236	0.336568	0.0274023	0.0274023
167	R-HSA-9013507	NOTCH3 Activation and Transmission of Signal to the Nucleus	-0.843723	-1.52103	0.69977	0.0274293	0.0274293
168	R-HSA-164938	Nef-mediates down modulation of cell surface receptors by recruiting them to clathrin adapters	1.30341	1.51276	0.128086	0.0276568	0.0276568
169	R-HSA-948021	Transport to the Golgi and subsequent modification	1.28078	1.29197	0.0350082	0.0277586	0.0277586
170	R-HSA-174154	APC/C:Cdc20 mediated degradation of Securin	-1.5528	-1.39684	0.00662252	0.0280044	0.00662252
171	R-HSA-74749	Signal attenuation	1.39067	1.52688	0.0858335	0.0283055	0.0283055
172	R-HSA-174184	Cdc20:Phospho-APC/C mediated degradation of Cyclin A	-1.56217	-1.40077	0.00427259	0.0286659	0.00427259
173	R-HSA-179419	APC:Cdc20 mediated degradation of cell cycle proteins prior to satisfation of the cell cycle checkpoint	-1.55736	-1.39281	0.00448239	0.0292553	0.00448239
174	R-HSA-3371497	HSP90 chaperone cycle for steroid hormone receptors (SHR)	1.13949	1.42339	0.226953	0.0293899	0.0293899
175	R-HSA-201681	TCF dependent signaling in response to WNT	-1.22653	-1.25039	0.0439659	0.02954	0.02954
176	R-HSA-69017	CDK-mediated phosphorylation and removal of Cdc6	-1.49081	-1.39893	0.00897244	0.029548	0.00897244
177	R-HSA-9006934	Signaling by Receptor Tyrosine Kinases	1.16418	1.21216	0.0540355	0.0296273	0.0296273
178	R-HSA-187037	Signaling by NTRK1 (TRKA)	1.40468	1.37778	0.0238946	0.0296418	0.0238946
179	R-HSA-189445	Metabolism of porphyrins	-1.54343	-1.52027	0.0306288	0.0298006	0.0298006
180	R-HSA-437239	Recycling pathway of L1	1.36357	1.4346	0.0574007	0.03032	0.03032
181	R-HSA-372708	p130Cas linkage to MAPK signaling for integrins	-1.13478	-1.51763	0.293915	0.0304302	0.0304302
182	R-HSA-111932	CaMK IV-mediated phosphorylation of CREB	1.05447	1.51467	0.404799	0.0312259	0.0312259
183	R-HSA-8939236	RUNX1 regulates transcription of genes involved in differentiation of HSCs	-1.38985	-1.32035	0.0118214	0.0313358	0.0118214
184	R-HSA-1474151	Tetrahydrobiopterin (BH4) synthesis, recycling, salvage and regulation	1.08635	1.51307	0.364083	0.0318042	0.0318042
185	R-HSA-2559584	Formation of Senescence-Associated Heterochromatin Foci (SAHF)	0.689994	-1.52203	0.902487	0.0319261	0.0319261
186	R-HSA-72172	mRNA Splicing	-1.04571	-1.26294	0.320759	0.0321046	0.0321046
187	R-HSA-5579029	Metabolic disorders of biological oxidation enzymes	-1.1946	-1.45441	0.183395	0.0321958	0.0321958
188	R-HSA-69052	Switching of origins to a post-replicative state	-1.44158	-1.35465	0.0145486	0.0327684	0.0145486
189	R-HSA-416476	G alpha (q) signalling events	1.19202	1.26874	0.0866028	0.0334821	0.0334821
190	R-HSA-176814	Activation of APC/C and APC/C:Cdc20 mediated degradation of mitotic proteins	-1.56771	-1.37553	0.00319761	0.033745	0.00319761
191	R-HSA-176409	APC/C:Cdc20 mediated degradation of mitotic proteins	-1.55719	-1.37379	0.00383795	0.0342239	0.00383795
192	R-HSA-390666	Serotonin receptors	1.16124	1.50535	0.284225	0.0345027	0.0345027
193	R-HSA-425366	Transport of bile salts and organic acids, metal ions and amine compounds	-1.45189	-1.35614	0.0132962	0.034837	0.0132962
194	R-HSA-1170546	Prolactin receptor signaling	1.42687	1.49609	0.0662461	0.0349437	0.0349437
195	R-HSA-3560782	Diseases associated with glycosaminoglycan metabolism	-1.11664	-1.43013	0.266942	0.0360051	0.0360051
196	R-HSA-2672351	Stimuli-sensing channels	0.886007	-1.32198	0.727391	0.0360895	0.0360895
197	R-HSA-1237044	Erythrocytes take up carbon dioxide and release oxygen	-1.83607	-1.5058	0.000203335	0.0367678	0.000203335
198	R-HSA-1480926	O2/CO2 exchange in erythrocytes	-1.83607	-1.5058	0.000203335	0.0367678	0.000203335
199	R-HSA-140534	Caspase activation via Death Receptors in the presence of ligand	-1.27653	-1.50271	0.165475	0.036967	0.036967
200	R-HSA-198725	Nuclear Events (kinase and transcription factor activation)	1.40415	1.46987	0.0584503	0.037037	0.037037
201	R-HSA-202433	Generation of second messenger molecules	-1.08091	-1.45494	0.331817	0.037053	0.037053
202	R-HSA-164378	PKA activation in glucagon signalling	-0.844666	1.48346	0.684481	0.0377537	0.0377537
203	R-HSA-2142753	Arachidonic acid metabolism	-1.09838	-1.39334	0.270754	0.0385699	0.0385699
204	R-HSA-9013508	NOTCH3 Intracellular Domain Regulates Transcription	-1.0345	-1.48495	0.403874	0.0386412	0.0386412
205	R-HSA-69239	Synthesis of DNA	-1.4274	-1.30969	0.00784485	0.0388149	0.00784485
206	R-HSA-209968	Thyroxine biosynthesis	-0.654448	-1.5021	0.90159	0.0390173	0.0390173
207	R-HSA-500657	Presynaptic function of Kainate receptors	1.54243	1.4764	0.0228904	0.0396058	0.0228904
208	R-HSA-202430	Translocation of ZAP-70 to Immunological synapse	-1.35111	-1.48815	0.102883	0.0396959	0.0396959
209	R-HSA-3371453	Regulation of HSF1-mediated heat shock response	1.27329	1.36669	0.0903965	0.0400585	0.0400585
210	R-HSA-264876	Insulin processing	1.35676	1.46464	0.0761923	0.0400832	0.0400832
211	R-HSA-75035	Chk1/Chk2(Cds1) mediated inactivation of Cyclin B:Cdk1 complex	1.4046	1.48061	0.0788693	0.0401777	0.0401777
212	R-HSA-75815	Ubiquitin-dependent degradation of Cyclin D	-1.56079	-1.39606	0.00824699	0.0405435	0.00824699
213	R-HSA-2132295	MHC class II antigen presentation	-1.00212	1.31116	0.444083	0.0410521	0.0410521
214	R-HSA-6802952	Signaling by BRAF and RAF fusions	1.07916	1.36425	0.304593	0.0413451	0.0413451
215	R-HSA-69306	DNA Replication	-1.37409	-1.28628	0.0149156	0.0417992	0.0149156
216	R-HSA-418217	G beta:gamma signalling through PLC beta	1.5306	1.46987	0.0260417	0.0420534	0.0260417
217	R-HSA-418597	G alpha (z) signalling events	1.36492	1.39283	0.0536023	0.0432122	0.0432122
218	R-HSA-168164	Toll Like Receptor 3 (TLR3) Cascade	0.941179	1.32667	0.581165	0.0440354	0.0440354
219	R-HSA-888590	GABA synthesis, release, reuptake and degradation	1.30651	1.4702	0.121984	0.0440562	0.0440562
220	R-HSA-3906995	Diseases associated with O-glycosylation of proteins	0.708182	-1.36024	0.978003	0.0440789	0.0440789
221	R-HSA-1474165	Reproduction	-1.25788	-1.27161	0.0539419	0.0443623	0.0443623
222	R-HSA-195258	RHO GTPase Effectors	1.02016	1.21505	0.380604	0.0445594	0.0445594
223	R-HSA-74158	RNA Polymerase III Transcription	-1.21113	-1.4001	0.165183	0.0446868	0.0446868
224	R-HSA-749476	RNA Polymerase III Abortive And Retractive Initiation	-1.21113	-1.4001	0.165183	0.0446868	0.0446868
225	R-HSA-202670	ERKs are inactivated	1.269	1.468	0.175133	0.0448136	0.0448136
226	R-HSA-446728	Cell junction organization	-0.903327	-1.32413	0.690573	0.0450653	0.0450653
227	R-HSA-195253	Degradation of beta-catenin by the destruction complex	-1.41821	-1.33166	0.0203122	0.045353	0.0203122
228	R-HSA-4641257	Degradation of AXIN	-1.45467	-1.37383	0.0187724	0.0456118	0.0187724
229	R-HSA-1971475	A tetrasaccharide linker sequence is required for GAG synthesis	-0.919322	-1.45825	0.578566	0.0469146	0.0469146
230	R-HSA-202427	Phosphorylation of CD3 and TCR zeta chains	-1.0803	-1.46767	0.34536	0.0474884	0.0474884
231	R-HSA-420092	Glucagon-type ligand receptors	-0.973366	1.41702	0.4908	0.0475746	0.0475746
232	R-HSA-450294	MAP kinase activation	1.04238	1.35764	0.36606	0.048091	0.048091
233	R-HSA-977444	GABA B receptor activation	1.30546	1.40406	0.098627	0.0486385	0.0486385
234	R-HSA-991365	Activation of GABAB receptors	1.30546	1.40406	0.098627	0.0486385	0.0486385
235	R-HSA-6811436	COPI-independent Golgi-to-ER retrograde traffic	-0.917186	1.37159	0.617985	0.0492049	0.0492049
236	R-HSA-141405	Inhibition of the proteolytic activity of APC/C required for the onset of anaphase by mitotic spindle checkpoint components	-1.44548	-1.46059	0.0523039	0.05018	0.05018
237	R-HSA-141430	Inactivation of APC/C via direct inhibition of the APC/C complex	-1.44548	-1.46059	0.0523039	0.05018	0.05018
238	R-HSA-194315	Signaling by Rho GTPases	1.08144	1.17932	0.186687	0.0503517	0.0503517
239	R-HSA-75892	Platelet Adhesion to exposed collagen	-1.55744	-1.47198	0.0238629	0.0504988	0.0238629
240	R-HSA-69206	G1/S Transition	-1.385	-1.27019	0.0126665	0.0505166	0.0126665
241	R-HSA-9013694	Signaling by NOTCH4	-1.35533	-1.3179	0.0365619	0.0507149	0.0365619
242	R-HSA-420029	Tight junction interactions	-0.935464	-1.41602	0.552844	0.0517278	0.0517278
243	R-HSA-3134975	Regulation of innate immune responses to cytosolic DNA	-1.37227	-1.45549	0.104665	0.052256	0.052256
244	R-HSA-1234176	Oxygen-dependent proline hydroxylation of Hypoxia-inducible Factor Alpha	-1.54056	-1.33913	0.00767591	0.0539474	0.00767591
245	R-HSA-2980736	Peptide hormone metabolism	1.19272	1.30334	0.135374	0.0541854	0.0541854
246	R-HSA-3560801	Defective B3GAT3 causes JDSSDHD	-0.963062	-1.45122	0.511831	0.0546263	0.0546263
247	R-HSA-2465910	MASTL Facilitates Mitotic Progression	0.81512	1.45624	0.709318	0.055254	0.055254
248	R-HSA-6814122	Cooperation of PDCL (PhLP1) and TRiC/CCT in G-protein beta folding	1.39849	1.38361	0.0499806	0.0563354	0.0499806
249	R-HSA-390450	Folding of actin by CCT/TriC	1.41453	1.45135	0.0737135	0.0566111	0.0566111
250	R-HSA-428542	Regulation of commissural axon pathfinding by SLIT and ROBO	1.17244	1.44918	0.285714	0.0573866	0.0573866
251	R-HSA-8948751	Regulation of PTEN stability and activity	-1.42483	-1.32234	0.022412	0.057484	0.022412
252	R-HSA-211935	Fatty acids	-1.19222	-1.4448	0.236714	0.0577125	0.0577125
253	R-HSA-196849	Metabolism of water-soluble vitamins and cofactors	-1.05096	-1.25874	0.331655	0.0577889	0.0577889
254	R-HSA-1234174	Cellular response to hypoxia	-1.4858	-1.31575	0.0110874	0.0580702	0.0110874
255	R-HSA-163615	PKA activation	-0.873718	1.43489	0.64302	0.0584884	0.0584884
256	R-HSA-2122948	Activated NOTCH1 Transmits Signal to the Nucleus	-1.01376	-1.39551	0.425347	0.0587113	0.0587113
257	R-HSA-937072	TRAF6-mediated induction of TAK1 complex within TLR4 complex	-1.51382	-1.4508	0.0361593	0.0588112	0.0361593
258	R-HSA-389948	PD-1 signaling	-1.14892	-1.42421	0.267917	0.0589102	0.0589102
259	R-HSA-70326	Glucose metabolism	0.921809	1.29713	0.633821	0.0591716	0.0591716
260	R-HSA-5658442	Regulation of RAS by GAPs	-1.55038	-1.31499	0.00620454	0.0592903	0.00620454
261	R-HSA-381676	Glucagon-like Peptide-1 (GLP1) regulates insulin secretion	0.986622	1.37928	0.476753	0.05933	0.05933
262	R-HSA-3560783	Defective B4GALT7 causes EDS, progeroid type	-0.975513	-1.43562	0.496056	0.0594961	0.0594961
263	R-HSA-1500620	Meiosis	-1.26426	-1.27147	0.0610471	0.0596571	0.0596571
264	R-HSA-69002	DNA Replication Pre-Initiation	-1.47126	-1.29996	0.010725	0.0603026	0.010725
265	R-HSA-6802946	Signaling by moderate kinase activity BRAF mutants	1.09881	1.3549	0.292561	0.0608485	0.0608485
266	R-HSA-6802955	Paradoxical activation of RAF signaling by kinase inactive BRAF	1.09881	1.3549	0.292561	0.0608485	0.0608485
267	R-HSA-180024	DARPP-32 events	0.921625	1.41315	0.578409	0.0624288	0.0624288
268	R-HSA-70221	Glycogen breakdown (glycogenolysis)	1.22935	1.42644	0.199143	0.0626067	0.0626067
269	R-HSA-9018519	Estrogen-dependent gene expression	-1.03595	-1.23634	0.353032	0.0628042	0.0628042
270	R-HSA-9037629	Lewis blood group biosynthesis	1.16914	1.42538	0.253253	0.0630085	0.0630085
271	R-HSA-187577	SCF(Skp2)-mediated degradation of p27/p21	-1.44371	-1.3276	0.0225596	0.0630591	0.0225596
272	R-HSA-74752	Signaling by Insulin receptor	1.20464	1.3054	0.135466	0.0631024	0.0631024
273	R-HSA-448424	Interleukin-17 signaling	1.04323	1.30974	0.364217	0.0638376	0.0638376
274	R-HSA-392851	Prostacyclin signalling through prostacyclin receptor	1.57357	1.41995	0.0164061	0.0643752	0.0164061
275	R-HSA-975163	IRAK2 mediated activation of TAK1 complex upon TLR7/8 or 9 stimulation	-1.50874	-1.42712	0.0395538	0.064638	0.0395538
276	R-HSA-1483249	Inositol phosphate metabolism	1.2815	1.3333	0.102131	0.0651076	0.0651076
277	R-HSA-8866654	E3 ubiquitin ligases ubiquitinate target proteins	-1.25047	-1.32341	0.106185	0.0653981	0.0653981
278	R-HSA-168142	Toll Like Receptor 10 (TLR10) Cascade	1.01867	1.29168	0.400936	0.0659041	0.0659041
279	R-HSA-168176	Toll Like Receptor 5 (TLR5) Cascade	1.01867	1.29168	0.400936	0.0659041	0.0659041
280	R-HSA-975871	MyD88 cascade initiated on plasma membrane	1.01867	1.29168	0.400936	0.0659041	0.0659041
281	R-HSA-2219530	Constitutive Signaling by Aberrant PI3K in Cancer	0.767118	-1.30054	0.931476	0.0662398	0.0662398
282	R-HSA-418889	Caspase activation via Dependence Receptors in the absence of ligand	1.5037	1.42847	0.030002	0.0663048	0.030002
283	R-HSA-194068	Bile acid and bile salt metabolism	-1.10811	-1.34798	0.281328	0.0666092	0.0666092
284	R-HSA-6783310	Fanconi Anemia Pathway	-1.60849	-1.35041	0.00869385	0.0671371	0.00869385
285	R-HSA-420499	Class C/3 (Metabotropic glutamate/pheromone receptors)	1.52481	1.36857	0.0167315	0.0674916	0.0167315
286	R-HSA-5668599	RHO GTPases Activate NADPH Oxidases	1.12598	1.39699	0.291227	0.0675599	0.0675599
287	R-HSA-445355	Smooth Muscle Contraction	-1.71913	-1.3497	0.00269934	0.0675618	0.00269934
288	R-HSA-180585	Vif-mediated degradation of APOBEC3G	-1.48002	-1.32299	0.0154041	0.067679	0.0154041
289	R-HSA-2029480	Fcgamma receptor (FCGR) dependent phagocytosis	1.11476	1.28659	0.233271	0.0680543	0.0680543
290	R-HSA-166166	MyD88-independent TLR4 cascade	0.891254	1.27473	0.715913	0.0681859	0.0681859
291	R-HSA-937061	TRIF(TICAM1)-mediated TLR4 signaling	0.891254	1.27473	0.715913	0.0681859	0.0681859
292	R-HSA-913709	O-linked glycosylation of mucins	1.46056	1.31757	0.0186135	0.0696133	0.0186135
293	R-HSA-202131	Metabolism of nitric oxide: eNOS activation and regulation	1.41675	1.41316	0.0714425	0.0696263	0.0696263
294	R-HSA-169911	Regulation of Apoptosis	-1.41125	-1.32228	0.0321353	0.0701679	0.0321353
295	R-HSA-174084	Autodegradation of Cdh1 by Cdh1:APC/C	-1.46925	-1.30844	0.0176258	0.0704779	0.0176258
296	R-HSA-68867	Assembly of the pre-replicative complex	-1.46989	-1.29996	0.012837	0.0705312	0.012837
297	R-HSA-9033658	Blood group systems biosynthesis	1.19095	1.40546	0.217784	0.0706687	0.0706687
298	R-HSA-5696400	Dual Incision in GG-NER	-1.11889	-1.34227	0.266611	0.071185	0.071185
299	R-HSA-5626467	RHO GTPases activate IQGAPs	0.91108	1.36314	0.6	0.0716156	0.0716156
300	R-HSA-5655862	Translesion synthesis by POLK	-1.30844	-1.40454	0.14224	0.0718664	0.0718664
301	R-HSA-5617472	Activation of anterior HOX genes in hindbrain development during early embryogenesis	0.913145	-1.24665	0.659041	0.0723714	0.0723714
302	R-HSA-5619507	Activation of HOX genes during differentiation	0.913145	-1.24665	0.659041	0.0723714	0.0723714
303	R-HSA-5687128	MAPK6/MAPK4 signaling	-1.43094	-1.27119	0.0156116	0.0724084	0.0156116
304	R-HSA-349425	Autodegradation of the E3 ubiquitin ligase COP1	-1.53176	-1.31433	0.00993868	0.072892	0.00993868
305	R-HSA-8986944	Transcriptional Regulation by MECP2	-1.16125	-1.30402	0.187739	0.0729576	0.0729576
306	R-HSA-8849932	Synaptic adhesion-like molecules	1.24372	1.40271	0.178627	0.0731199	0.0731199
307	R-HSA-211733	Regulation of activated PAK-2p34 by proteasome mediated degradation	-1.46818	-1.32164	0.0223242	0.0732231	0.0223242
308	R-HSA-5656121	Translesion synthesis by POLI	-1.31498	-1.40171	0.137718	0.0735574	0.0735574
309	R-HSA-5620920	Cargo trafficking to the periciliary membrane	1.30993	1.32383	0.0824366	0.0743155	0.0743155
310	R-HSA-3232118	SUMOylation of transcription factors	0.828169	1.39964	0.717593	0.0744459	0.0744459
311	R-HSA-451306	Ionotropic activity of kainate receptors	1.08798	1.40602	0.362903	0.074788	0.074788
312	R-HSA-451308	Activation of Ca-permeable Kainate Receptor	1.08798	1.40602	0.362903	0.074788	0.074788
313	R-HSA-111447	Activation of BAD and translocation to mitochondria	1.43401	1.40899	0.0634858	0.0756158	0.0634858
314	R-HSA-109606	Intrinsic Pathway for Apoptosis	1.14803	1.31637	0.222838	0.0760157	0.0760157
315	R-HSA-389977	Post-chaperonin tubulin folding pathway	1.05349	1.39671	0.38429	0.0761778	0.0761778
316	R-HSA-430039	mRNA decay by 5' to 3' exoribonuclease	-1.10747	-1.4063	0.322312	0.0763903	0.0763903
317	R-HSA-427359	SIRT1 negatively regulates rRNA expression	-1.01982	-1.2967	0.41134	0.0768056	0.0768056
318	R-HSA-373752	Netrin-1 signaling	1.36304	1.31448	0.0562488	0.0774556	0.0562488
319	R-HSA-70895	Branched-chain amino acid catabolism	-1.47367	-1.38861	0.0360417	0.0776352	0.0360417
320	R-HSA-2219528	PI3K/AKT Signaling in Cancer	-0.863503	-1.25556	0.808989	0.0778307	0.0778307
321	R-HSA-5663213	RHO GTPases Activate WASPs and WAVEs	-0.888334	1.34917	0.65221	0.078046	0.078046
322	R-HSA-3858494	Beta-catenin independent WNT signaling	-1.03473	1.22694	0.353575	0.0791089	0.0791089
323	R-HSA-70171	Glycolysis	0.895256	1.28746	0.677208	0.0799636	0.0799636
324	R-HSA-418359	Reduction of cytosolic Ca++ levels	0.982526	1.40302	0.488331	0.0805395	0.0805395
325	R-HSA-6806667	Metabolism of fat-soluble vitamins	-0.96764	-1.31497	0.501463	0.0805964	0.0805964
326	R-HSA-72165	mRNA Splicing - Minor Pathway	0.953289	-1.30431	0.538094	0.0808839	0.0808839
327	R-HSA-68949	Orc1 removal from chromatin	-1.36662	-1.27673	0.0353774	0.081488	0.0353774
328	R-HSA-5619102	SLC transporter disorders	-1.0222	-1.25346	0.392098	0.0817383	0.0817383
329	R-HSA-9013695	NOTCH4 Intracellular Domain Regulates Transcription	-1.0987	-1.38448	0.327522	0.0821512	0.0821512
330	R-HSA-8847993	ERBB2 Activates PTK6 Signaling	-1.20241	-1.40927	0.23508	0.0829016	0.0829016
331	R-HSA-399956	CRMPs in Sema3A signaling	0.883372	1.3942	0.635207	0.0829994	0.0829994
332	R-HSA-69656	Cyclin A:Cdk2-associated events at S phase entry	-1.327	-1.26154	0.044187	0.0829996	0.044187
333	R-HSA-5654727	Negative regulation of FGFR2 signaling	1.07519	1.34202	0.342009	0.0830527	0.0830527
334	R-HSA-936964	Activation of IRF3/IRF7 mediated by TBK1/IKK epsilon	-1.30259	-1.3793	0.145118	0.0830691	0.0830691
335	R-HSA-983231	Factors involved in megakaryocyte development and platelet production	0.98384	1.21014	0.478388	0.083085	0.083085
336	R-HSA-1296072	Voltage gated Potassium channels	0.892744	1.32714	0.645099	0.083848	0.083848
337	R-HSA-453279	Mitotic G1-G1/S phases	-1.35347	-1.20611	0.0157999	0.0842081	0.0157999
338	R-HSA-8955332	Carboxyterminal post-translational modifications of tubulin	1.07988	1.33229	0.327322	0.0844912	0.0844912
339	R-HSA-1638074	Keratan sulfate/keratin metabolism	1.27473	1.33919	0.127434	0.0845492	0.0845492
340	R-HSA-5610787	Hedgehog 'off' state	-1.1995	1.24044	0.105	0.0850461	0.0850461
341	R-HSA-110312	Translesion synthesis by REV1	-1.29602	-1.38962	0.149949	0.0852762	0.0852762
342	R-HSA-400042	Adrenaline,noradrenaline inhibits insulin secretion	1.61089	1.34675	0.00831561	0.0854863	0.00831561
343	R-HSA-8964058	HDL remodeling	0.452655	-1.41075	0.993841	0.085673	0.085673
344	R-HSA-2979096	NOTCH2 Activation and Transmission of Signal to the Nucleus	-0.75776	-1.37383	0.832061	0.0859259	0.0859259
345	R-HSA-392154	Nitric oxide stimulates guanylate cyclase	0.819667	1.3729	0.740542	0.0866261	0.0866261
346	R-HSA-174143	APC/C-mediated degradation of cell cycle proteins	-1.4616	-1.25679	0.0115335	0.0871119	0.0115335
347	R-HSA-453276	Regulation of mitotic cell cycle	-1.4616	-1.25679	0.0115335	0.0871119	0.0115335
348	R-HSA-9615017	FOXO-mediated transcription of oxidative stress, metabolic and neuronal genes	-0.755611	-1.33645	0.862254	0.0886156	0.0886156
349	R-HSA-5673000	RAF activation	1.134	1.32855	0.269498	0.0897532	0.0897532
350	R-HSA-69601	Ubiquitin Mediated Degradation of Phosphorylated Cdc25A	-1.46254	-1.28822	0.0200888	0.0903601	0.0200888
351	R-HSA-69610	p53-Independent DNA Damage Response	-1.46254	-1.28822	0.0200888	0.0903601	0.0200888
352	R-HSA-69613	p53-Independent G1/S DNA damage checkpoint	-1.46254	-1.28822	0.0200888	0.0903601	0.0200888
353	R-HSA-400451	Free fatty acids regulate insulin secretion	-0.674898	1.38622	0.887419	0.0904173	0.0904173
354	R-HSA-202040	G-protein activation	1.51787	1.33718	0.0208857	0.0915653	0.0208857
355	R-HSA-176408	Regulation of APC/C activators between G1/S and early anaphase	-1.46467	-1.25253	0.0119581	0.0922804	0.0119581
356	R-HSA-2173789	TGF-beta receptor signaling activates SMADs	1.22123	1.32982	0.175958	0.0923801	0.0923801
357	R-HSA-5669034	TNFs bind their physiological receptors	1.15881	1.33603	0.238243	0.092526	0.092526
358	R-HSA-203927	MicroRNA (miRNA) biogenesis	-0.874025	-1.35686	0.646042	0.0936251	0.0936251
359	R-HSA-6782135	Dual incision in TC-NER	-1.00473	-1.2646	0.442769	0.093825	0.093825
360	R-HSA-69202	Cyclin E associated events during G1/S transition	-1.37635	-1.24815	0.029066	0.09439	0.029066
361	R-HSA-211945	Phase I - Functionalization of compounds	0.877636	-1.22742	0.750514	0.095173	0.095173
362	R-HSA-176407	Conversion from APC/C:Cdc20 to APC/C:Cdh1 in late anaphase	-1.26918	-1.36285	0.160962	0.0954392	0.0954392
363	R-HSA-168179	Toll Like Receptor TLR1:TLR2 Cascade	0.942223	1.24059	0.581621	0.0954603	0.0954603
364	R-HSA-181438	Toll Like Receptor 2 (TLR2) Cascade	0.942223	1.24059	0.581621	0.0954603	0.0954603
365	R-HSA-5218900	CASP8 activity is inhibited	-1.12796	-1.39017	0.322883	0.0959387	0.0959387
366	R-HSA-3371378	Regulation by c-FLIP	-1.12796	-1.39017	0.322883	0.0959387	0.0959387
367	R-HSA-69416	Dimerization of procaspase-8	-1.12796	-1.39017	0.322883	0.0959387	0.0959387
368	R-HSA-1912422	Pre-NOTCH Expression and Processing	-1.2432	-1.22519	0.0804301	0.0964075	0.0804301
369	R-HSA-2022870	Chondroitin sulfate biosynthesis	-0.998754	-1.35297	0.458697	0.0965488	0.0965488
370	R-HSA-69541	Stabilization of p53	-1.48712	-1.27006	0.0158028	0.0971528	0.0158028
371	R-HSA-166058	MyD88:MAL(TIRAP) cascade initiated on plasma membrane	0.949135	1.24213	0.562687	0.0972272	0.0972272
372	R-HSA-168188	Toll Like Receptor TLR6:TLR2 Cascade	0.949135	1.24213	0.562687	0.0972272	0.0972272
373	R-HSA-4420332	Defective B3GALT6 causes EDSP2 and SEMDJL1	-0.938278	-1.35122	0.544417	0.0973957	0.0973957
374	R-HSA-2029482	Regulation of actin dynamics for phagocytic cup formation	1.1241	1.2716	0.239221	0.0977139	0.0977139
375	R-HSA-416700	Other semaphorin interactions	-0.8032	-1.35955	0.760838	0.097973	0.097973
376	R-HSA-5358351	Signaling by Hedgehog	-1.24931	1.20206	0.0511301	0.0979878	0.0511301
377	R-HSA-72662	Activation of the mRNA upon binding of the cap-binding complex and eIFs, and subsequent binding to 43S	-1.35707	-1.26942	0.0463548	0.0983749	0.0463548
378	R-HSA-72649	Translation initiation complex formation	-1.35551	-1.26683	0.0505689	0.0984569	0.0505689
379	R-HSA-5654733	Negative regulation of FGFR4 signaling	1.06693	1.31891	0.356175	0.0985889	0.0985889
380	R-HSA-202403	TCR signaling	-1.27149	-1.20483	0.0523344	0.0987429	0.0523344
381	R-HSA-71384	Ethanol oxidation	-1.09305	-1.38354	0.352582	0.0997092	0.0997092
382	R-HSA-70268	Pyruvate metabolism	1.29093	1.31365	0.114015	0.101411	0.101411
383	R-HSA-6802957	Oncogenic MAPK signaling	-0.941881	1.23811	0.575369	0.102244	0.102244
384	R-HSA-174490	Membrane binding and targetting of GAG proteins	-1.03161	-1.36913	0.420967	0.102452	0.102452
385	R-HSA-174495	Synthesis And Processing Of GAG, GAGPOL Polyproteins	-1.03161	-1.36913	0.420967	0.102452	0.102452
386	R-HSA-3229121	Glycogen storage diseases	-1.28473	-1.35517	0.160163	0.102499	0.102499
387	R-HSA-8878159	Transcriptional regulation by RUNX3	-1.31399	-1.21917	0.0449486	0.10307	0.0449486
388	R-HSA-8873719	RAB geranylgeranylation	1.11359	1.25839	0.249295	0.103087	0.103087
389	R-HSA-165159	mTOR signalling	0.868013	1.29681	0.692827	0.104143	0.104143
390	R-HSA-69563	p53-Dependent G1 DNA Damage Response	-1.41841	-1.24622	0.0253731	0.104386	0.0253731
391	R-HSA-69580	p53-Dependent G1/S DNA damage checkpoint	-1.41841	-1.24622	0.0253731	0.104386	0.0253731
392	R-HSA-1428517	The citric acid (TCA) cycle and respiratory electron transport	-1.38905	-1.1765	0.00965759	0.104516	0.00965759
393	R-HSA-354194	GRB2:SOS provides linkage to MAPK signaling for Integrins	-1.18873	-1.35855	0.239148	0.104722	0.104722
394	R-HSA-975138	TRAF6 mediated induction of NFkB and MAP kinases upon TLR7/8 or 9 activation	0.964307	1.23136	0.525538	0.10496	0.10496
395	R-HSA-1296041	Activation of G protein gated Potassium channels	1.28973	1.33344	0.126322	0.105064	0.105064
396	R-HSA-1296059	G protein gated Potassium channels	1.28973	1.33344	0.126322	0.105064	0.105064
397	R-HSA-997272	Inhibition of voltage gated Ca2+ channels via Gbeta/gamma subunits	1.28973	1.33344	0.126322	0.105064	0.105064
398	R-HSA-1980143	Signaling by NOTCH1	1.06641	-1.24198	0.324187	0.105402	0.105402
399	R-HSA-5663220	RHO GTPases Activate Formins	1.04664	1.1972	0.335666	0.105681	0.105681
400	R-HSA-1475029	Reversible hydration of carbon dioxide	-1.27255	-1.37395	0.175275	0.106149	0.106149
401	R-HSA-5610780	Degradation of GLI1 by the proteasome	-1.43575	-1.25537	0.0236137	0.106262	0.0236137
402	R-HSA-193807	Synthesis of bile acids and bile salts via 27-hydroxycholesterol	-1.13954	-1.35434	0.288438	0.106401	0.106401
403	R-HSA-168181	Toll Like Receptor 7/8 (TLR7/8) Cascade	0.958111	1.22942	0.542297	0.106872	0.106872
404	R-HSA-975155	MyD88 dependent cascade initiated on endosome	0.958111	1.22942	0.542297	0.106872	0.106872
405	R-HSA-5358346	Hedgehog ligand biogenesis	-1.54169	-1.24162	0.00832799	0.107456	0.00832799
406	R-HSA-418360	Platelet calcium homeostasis	1.14232	1.31058	0.260777	0.107873	0.107873
407	R-HSA-69615	G1/S DNA Damage Checkpoints	-1.41239	-1.24204	0.02546	0.108001	0.02546
408	R-HSA-164952	The role of Nef in HIV-1 replication and disease pathogenesis	1.21115	1.32164	0.192323	0.108716	0.108716
409	R-HSA-418457	cGMP effects	0.96755	1.35441	0.506951	0.108758	0.108758
410	R-HSA-6802949	Signaling by RAS mutants	0.941249	1.25585	0.561514	0.108876	0.108876
411	R-HSA-170968	Frs2-mediated activation	-0.746788	1.35566	0.795734	0.109732	0.109732
412	R-HSA-168138	Toll Like Receptor 9 (TLR9) Cascade	0.946918	1.22243	0.570544	0.109948	0.109948
413	R-HSA-1483191	Synthesis of PC	-0.91669	-1.3078	0.586007	0.109962	0.109962
414	R-HSA-1500931	Cell-Cell communication	1.00913	-1.1862	0.415376	0.110146	0.110146
415	R-HSA-212165	Epigenetic regulation of gene expression	-0.931032	-1.18429	0.648969	0.11106	0.11106
416	R-HSA-5610785	GLI3 is processed to GLI3R by the proteasome	-1.45864	-1.24928	0.0200295	0.111063	0.0200295
417	R-HSA-9609523	Insertion of tail-anchored proteins into the endoplasmic reticulum membrane	1.29913	1.33125	0.124064	0.111512	0.111512
418	R-HSA-399954	Sema3A PAK dependent Axon repulsion	1.279	1.34571	0.154102	0.111811	0.111811
419	R-HSA-5663205	Infectious disease	-1.08858	-1.12357	0.167247	0.112025	0.112025
420	R-HSA-112409	RAF-independent MAPK1/3 activation	-0.86627	1.32713	0.658542	0.112212	0.112212
421	R-HSA-189200	Cellular hexose transport	-1.57867	-1.31949	0.0177429	0.112593	0.0177429
422	R-HSA-427389	ERCC6 (CSB) and EHMT2 (G9a) positively regulate rRNA expression	-1.08779	-1.23176	0.278302	0.114039	0.114039
423	R-HSA-1296065	Inwardly rectifying K+ channels	1.19888	1.29924	0.194348	0.114958	0.114958
424	R-HSA-72702	Ribosomal scanning and start codon recognition	-1.37301	-1.2486	0.043405	0.116062	0.043405
425	R-HSA-6781827	Transcription-Coupled Nucleotide Excision Repair (TC-NER)	-1.11338	-1.22418	0.231507	0.116895	0.116895
426	R-HSA-201722	Formation of the beta-catenin:TCF transactivating complex	-1.05076	-1.22064	0.337623	0.117267	0.117267
427	R-HSA-4420097	VEGFA-VEGFR2 Pathway	1.13648	1.21251	0.196651	0.117658	0.117658
428	R-HSA-163560	Triglyceride catabolism	-1.398	-1.30461	0.0684331	0.117797	0.0684331
429	R-HSA-5610783	Degradation of GLI2 by the proteasome	-1.45959	-1.23751	0.0196078	0.117827	0.0196078
430	R-HSA-114452	Activation of BH3-only proteins	1.16438	1.2961	0.23178	0.117903	0.117903
431	R-HSA-2682334	EPH-Ephrin signaling	1.12944	1.21535	0.215873	0.118807	0.118807
432	R-HSA-5173214	O-glycosylation of TSR domain-containing proteins	-0.721841	-1.27578	0.932949	0.119109	0.119109
433	R-HSA-5083635	Defective B3GALTL causes Peters-plus syndrome (PpS)	-0.797905	-1.27718	0.822387	0.119768	0.119768
434	R-HSA-190872	Transport of connexons to the plasma membrane	0.9099	1.32171	0.593322	0.119825	0.119825
435	R-HSA-442729	CREB1 phosphorylation through the activation of CaMKII/CaMKK/CaMKIV cascasde	0.825768	1.34166	0.692629	0.120008	0.120008
436	R-HSA-205043	NRIF signals cell death from the nucleus	-1.1562	-1.32526	0.26476	0.121613	0.121613
437	R-HSA-2262752	Cellular responses to stress	-1.18125	1.11999	0.0379569	0.122077	0.0379569
438	R-HSA-418594	G alpha (i) signalling events	1.07514	1.12408	0.21125	0.12359	0.12359
439	R-HSA-71387	Metabolism of carbohydrates	0.967164	1.14044	0.554383	0.123661	0.123661
440	R-HSA-5685939	HDR through MMEJ (alt-NHEJ)	-1.27266	-1.35112	0.186154	0.124071	0.124071
441	R-HSA-975634	Retinoid metabolism and transport	0.833561	-1.25126	0.763991	0.125027	0.125027
442	R-HSA-77289	Mitochondrial Fatty Acid Beta-Oxidation	-1.16449	-1.26852	0.213492	0.125107	0.125107
443	R-HSA-3371571	HSF1-dependent transactivation	1.22968	1.30144	0.179689	0.125118	0.125118
444	R-HSA-8862803	Deregulated CDK5 triggers multiple neurodegenerative pathways in Alzheimer's disease models	1.19066	1.3092	0.218168	0.12557	0.12557
445	R-HSA-8863678	Neurodegenerative Diseases	1.19066	1.3092	0.218168	0.12557	0.12557
446	R-HSA-1221632	Meiotic synapsis	-1.07813	-1.21123	0.296012	0.12622	0.12622
447	R-HSA-190840	Microtubule-dependent trafficking of connexons from Golgi to the plasma membrane	0.909142	1.31459	0.592542	0.126963	0.126963
448	R-HSA-156584	Cytosolic sulfonation of small molecules	1.26665	1.2978	0.145709	0.127571	0.127571
449	R-HSA-382556	ABC-family proteins mediated transport	-1.28878	-1.1868	0.0511437	0.127631	0.0511437
450	R-HSA-111931	PKA-mediated phosphorylation of CREB	-0.862381	1.30946	0.66928	0.128293	0.128293
451	R-HSA-936440	Negative regulators of DDX58/IFIH1 signaling	-1.57196	-1.26791	0.0116303	0.128651	0.0116303
452	R-HSA-418592	ADP signalling through P2Y purinoceptor 1	1.31719	1.29566	0.105941	0.130763	0.105941
453	R-HSA-168928	DDX58/IFIH1-mediated induction of interferon-alpha/beta	-1.44264	-1.20702	0.0153616	0.13169	0.0153616
454	R-HSA-1236394	Signaling by ERBB4	-1.0029	-1.24106	0.437565	0.133333	0.133333
455	R-HSA-2022854	Keratan sulfate biosynthesis	1.37745	1.28183	0.0643976	0.133359	0.0643976
456	R-HSA-446353	Cell-extracellular matrix interactions	-1.23122	-1.30677	0.195343	0.134407	0.134407
457	R-HSA-1834949	Cytosolic sensors of pathogen-associated DNA	-1.41485	-1.21846	0.0277896	0.134557	0.0277896
458	R-HSA-180534	Vpu mediated degradation of CD4	-1.45533	-1.23229	0.021569	0.135001	0.021569
459	R-HSA-1295596	Spry regulation of FGF signaling	1.11617	1.30576	0.318191	0.136424	0.136424
460	R-HSA-202424	Downstream TCR signaling	-1.33407	-1.18233	0.0365749	0.1366	0.0365749
461	R-HSA-8853659	RET signaling	1.48546	1.25061	0.0224719	0.136807	0.0224719
462	R-HSA-4641258	Degradation of DVL	-1.39754	-1.22574	0.0330805	0.137579	0.0330805
463	R-HSA-1655829	Regulation of cholesterol biosynthesis by SREBP (SREBF)	0.882669	-1.22556	0.684281	0.137916	0.137916
464	R-HSA-6783783	Interleukin-10 signaling	-1.00267	1.23797	0.440851	0.137937	0.137937
465	R-HSA-2892247	POU5F1 (OCT4), SOX2, NANOG activate genes related to proliferation	0.502585	-1.32707	0.986559	0.139067	0.139067
466	R-HSA-5654726	Negative regulation of FGFR1 signaling	1.0541	1.26673	0.373669	0.139179	0.139179
467	R-HSA-194138	Signaling by VEGF	1.04956	1.1813	0.336072	0.141225	0.141225
468	R-HSA-3299685	Detoxification of Reactive Oxygen Species	-1.38491	-1.24681	0.0575895	0.141602	0.0575895
469	R-HSA-1793185	Chondroitin sulfate/dermatan sulfate metabolism	0.801522	-1.2252	0.837973	0.142366	0.142366
470	R-HSA-2871809	FCERI mediated Ca+2 mobilization	1.16049	1.26101	0.231171	0.14347	0.14347
471	R-HSA-397795	G-protein beta:gamma signalling	1.33445	1.26179	0.0835907	0.143792	0.0835907
472	R-HSA-8979227	Triglyceride metabolism	-1.31071	-1.2405	0.0913204	0.145458	0.0913204
473	R-HSA-2426168	Activation of gene expression by SREBF (SREBP)	-0.89042	-1.227	0.653306	0.146169	0.146169
474	R-HSA-8854050	FBXL7 down-regulates AURKA during mitotic entry and in early mitosis	-1.37084	-1.2168	0.0466343	0.146204	0.0466343
475	R-HSA-5619084	ABC transporter disorders	-1.4026	-1.18817	0.0252815	0.146439	0.0252815
476	R-HSA-2122947	NOTCH1 Intracellular Domain Regulates Transcription	1.06118	-1.22193	0.348735	0.146716	0.146716
477	R-HSA-6781823	Formation of TC-NER Pre-Incision Complex	-1.12905	-1.21737	0.236414	0.147509	0.147509
478	R-HSA-2151209	Activation of PPARGC1A (PGC-1alpha) by phosphorylation	1.30441	1.3045	0.155176	0.148313	0.148313
479	R-HSA-68827	CDT1 association with the CDC6:ORC:origin complex	-1.39111	-1.20332	0.0350433	0.149606	0.0350433
480	R-HSA-176412	Phosphorylation of the APC/C	-1.36002	-1.27996	0.0954159	0.150338	0.0954159
481	R-HSA-937042	IRAK2 mediated activation of TAK1 complex	-1.44914	-1.3137	0.0601731	0.151115	0.0601731
482	R-HSA-6782210	Gap-filling DNA repair synthesis and ligation in TC-NER	-0.961611	-1.2001	0.528262	0.151178	0.151178
483	R-HSA-192105	Synthesis of bile acids and bile salts	-0.96441	-1.23956	0.507373	0.151418	0.151418
484	R-HSA-76005	Response to elevated platelet cytosolic Ca2+	-1.22438	-1.14615	0.0743169	0.151543	0.0743169
485	R-HSA-1268020	Mitochondrial protein import	0.869164	1.20222	0.725994	0.155564	0.155564
486	R-HSA-189085	Digestion of dietary carbohydrate	-0.984927	1.29739	0.500101	0.155874	0.155874
487	R-HSA-375280	Amine ligand-binding receptors	1.26599	1.23157	0.122059	0.155932	0.122059
488	R-HSA-8856825	Cargo recognition for clathrin-mediated endocytosis	-1.32181	-1.15732	0.0352356	0.155965	0.0352356
489	R-HSA-6803157	Antimicrobial peptides	-1.34787	-1.17761	0.0350278	0.156131	0.0350278
490	R-HSA-9006115	Signaling by NTRK2 (TRKB)	1.42678	1.26306	0.0496058	0.156274	0.0496058
491	R-HSA-912526	Interleukin receptor SHC signaling	1.29032	1.25622	0.121753	0.156362	0.121753
492	R-HSA-428540	Activation of RAC1	1.01074	1.29059	0.454635	0.156461	0.156461
493	R-HSA-2173791	TGF-beta receptor signaling in EMT (epithelial to mesenchymal transition)	-1.26083	-1.28742	0.174668	0.15648	0.15648
494	R-HSA-4608870	Asymmetric localization of PCP proteins	-1.49659	-1.18561	0.0128342	0.156566	0.0128342
495	R-HSA-174113	SCF-beta-TrCP mediated degradation of Emi1	-1.38244	-1.20046	0.0409196	0.157371	0.0409196
496	R-HSA-8964315	G beta:gamma signalling through BTK	1.47566	1.27344	0.0448631	0.157805	0.0448631
497	R-HSA-983712	Ion channel transport	1.1265	1.13489	0.171117	0.160511	0.160511
498	R-HSA-8939243	RUNX1 interacts with co-factors whose precise effect on RUNX1 targets is not known	-1.06405	-1.22128	0.346565	0.161311	0.161311
499	R-HSA-5621480	Dectin-2 family	-1.27781	-1.24564	0.137888	0.161783	0.137888
500	R-HSA-9617629	Regulation of FOXO transcriptional activity by acetylation	-1.04534	-1.29636	0.42262	0.162675	0.162675
501	R-HSA-186712	Regulation of beta-cell development	-0.853373	-1.20757	0.724793	0.162696	0.162696
502	R-HSA-202733	Cell surface interactions at the vascular wall	0.911783	-1.13479	0.680484	0.162775	0.162775
503	R-HSA-3296482	Defects in vitamin and cofactor metabolism	-1.10704	-1.2437	0.31512	0.16336	0.16336
504	R-HSA-8941858	Regulation of RUNX3 expression and activity	-1.35512	-1.19354	0.0508332	0.164289	0.0508332
505	R-HSA-5628897	TP53 Regulates Metabolic Genes	-0.948392	1.17729	0.561043	0.164495	0.164495
506	R-HSA-69205	G1/S-Specific Transcription	-1.11627	-1.23394	0.285034	0.16526	0.16526
507	R-HSA-193775	Synthesis of bile acids and bile salts via 24-hydroxycholesterol	-1.05089	-1.28509	0.398939	0.16542	0.16542
508	R-HSA-5578749	Transcriptional regulation by small RNAs	-0.950849	-1.15207	0.565593	0.167044	0.167044
509	R-HSA-5676590	NIK-->noncanonical NF-kB signaling	-1.41731	-1.18154	0.0274435	0.168198	0.0274435
510	R-HSA-6804760	Regulation of TP53 Activity through Methylation	-1.3946	-1.25521	0.0757104	0.168285	0.0757104
511	R-HSA-1538133	G0 and Early G1	-1.16921	-1.23381	0.23142	0.169531	0.169531
512	R-HSA-5607761	Dectin-1 mediated noncanonical NF-kB signaling	-1.40742	-1.18137	0.030993	0.170412	0.030993
513	R-HSA-5387390	Hh mutants abrogate ligand secretion	-1.43555	-1.17847	0.024277	0.170822	0.024277
514	R-HSA-8939902	Regulation of RUNX2 expression and activity	-1.37933	-1.16266	0.0303095	0.173316	0.0303095
515	R-HSA-5663084	Diseases of carbohydrate metabolism	-1.1344	-1.21215	0.260228	0.174399	0.174399
516	R-HSA-5362768	Hh mutants that don't undergo autocatalytic processing are degraded by ERAD	-1.43474	-1.1799	0.0239445	0.174507	0.0239445
517	R-HSA-5654743	Signaling by FGFR4	1.21211	1.20267	0.160984	0.176912	0.160984
518	R-HSA-193368	Synthesis of bile acids and bile salts via 7alpha-hydroxycholesterol	-1.08786	-1.23018	0.333194	0.177334	0.177334
519	R-HSA-112311	Neurotransmitter clearance	-1.0847	-1.28	0.377742	0.177952	0.177952
520	R-HSA-163125	Post-translational modification: synthesis of GPI-anchored proteins	1.11745	1.15746	0.228385	0.1783	0.1783
521	R-HSA-5213460	RIPK1-mediated regulated necrosis	-1.26935	-1.23501	0.156704	0.1787	0.156704
522	R-HSA-5218859	Regulated Necrosis	-1.26935	-1.23501	0.156704	0.1787	0.156704
523	R-HSA-435354	Zinc transporters	-0.920166	1.25156	0.563001	0.178714	0.178714
524	R-HSA-5663202	Diseases of signal transduction	1.10616	-1.08377	0.14506	0.178942	0.14506
525	R-HSA-351202	Metabolism of polyamines	-1.20833	-1.15728	0.114758	0.18024	0.114758
526	R-HSA-200425	Import of palmitoyl-CoA into the mitochondrial matrix	1.02083	-1.26531	0.436948	0.18059	0.18059
527	R-HSA-6807070	PTEN Regulation	-1.35245	-1.11945	0.0163791	0.180893	0.0163791
528	R-HSA-211000	Gene Silencing by RNA	-0.978888	-1.12774	0.504901	0.181528	0.181528
529	R-HSA-9008059	Interleukin-37 signaling	1.02597	1.24357	0.420951	0.183627	0.183627
530	R-HSA-187687	Signalling to ERKs	1.18745	1.2136	0.201158	0.185677	0.185677
531	R-HSA-419408	Lysosphingolipid and LPA receptors	-0.898461	-1.25882	0.600857	0.185993	0.185993
532	R-HSA-9009391	Non-genomic estrogen signaling	1.34514	1.16489	0.0417375	0.186169	0.0417375
533	R-HSA-392451	G beta:gamma signalling through PI3Kgamma	1.51025	1.22235	0.0259565	0.186886	0.0259565
534	R-HSA-456926	Thrombin signalling through proteinase activated receptors (PARs)	1.22289	1.21007	0.17441	0.18777	0.17441
535	R-HSA-432720	Lysosome Vesicle Biogenesis	0.893953	1.20098	0.635975	0.189517	0.189517
536	R-HSA-5632684	Hedgehog 'on' state	-1.34393	-1.15037	0.037323	0.189809	0.037323
537	R-HSA-1839124	FGFR1 mutant receptor activation	1.41624	1.20791	0.0499419	0.18984	0.0499419
538	R-HSA-2173788	Downregulation of TGF-beta receptor signaling	1.2221	1.21838	0.183426	0.191232	0.183426
539	R-HSA-5678895	Defective CFTR causes cystic fibrosis	-1.38276	-1.16273	0.0377599	0.192005	0.0377599
540	R-HSA-73780	RNA Polymerase III Chain Elongation	-1.50541	-1.24091	0.0386108	0.193657	0.0386108
541	R-HSA-5334118	DNA methylation	-1.01973	-1.15981	0.410078	0.195505	0.195505
542	R-HSA-5620916	VxPx cargo-targeting to cilium	1.26402	1.23178	0.154025	0.195945	0.154025
543	R-HSA-1236978	Cross-presentation of soluble exogenous antigens (endosomes)	-1.39451	-1.16778	0.0419362	0.196693	0.0419362
544	R-HSA-9034015	Signaling by NTRK3 (TRKC)	1.51929	1.23086	0.0301733	0.197496	0.0301733
545	R-HSA-2142845	Hyaluronan metabolism	0.761967	1.23067	0.810201	0.197875	0.197875
546	R-HSA-163210	Formation of ATP by chemiosmotic coupling	-1.25293	-1.23943	0.183976	0.198321	0.183976
547	R-HSA-114608	Platelet degranulation	-1.21192	-1.11377	0.0862822	0.200411	0.0862822
548	R-HSA-194840	Rho GTPase cycle	0.996078	-1.10646	0.444974	0.200462	0.200462
549	R-HSA-452723	Transcriptional regulation of pluripotent stem cells	-0.626059	-1.20209	0.974963	0.200723	0.200723
550	R-HSA-69473	G2/M DNA damage checkpoint	1.15399	1.13945	0.179391	0.200833	0.179391
551	R-HSA-2644602	Signaling by NOTCH1 PEST Domain Mutants in Cancer	1.16978	-1.15068	0.190449	0.202347	0.190449
552	R-HSA-2644603	Signaling by NOTCH1 in Cancer	1.16978	-1.15068	0.190449	0.202347	0.190449
553	R-HSA-2644606	Constitutive Signaling by NOTCH1 PEST Domain Mutants	1.16978	-1.15068	0.190449	0.202347	0.190449
554	R-HSA-2894858	Signaling by NOTCH1 HD+PEST Domain Mutants in Cancer	1.16978	-1.15068	0.190449	0.202347	0.190449
555	R-HSA-2894862	Constitutive Signaling by NOTCH1 HD+PEST Domain Mutants	1.16978	-1.15068	0.190449	0.202347	0.190449
556	R-HSA-5675482	Regulation of necroptotic cell death	-1.32574	-1.21978	0.118896	0.202671	0.118896
557	R-HSA-6798695	Neutrophil degranulation	-1.15165	1.07677	0.0583872	0.203789	0.0583872
558	R-HSA-2500257	Resolution of Sister Chromatid Cohesion	0.962555	1.12461	0.524503	0.20471	0.20471
559	R-HSA-445144	Signal transduction by L1	0.817168	1.21758	0.74161	0.206557	0.206557
560	R-HSA-1362409	Mitochondrial iron-sulfur cluster biogenesis	-0.969106	1.23392	0.507586	0.208808	0.208808
561	R-HSA-1169091	Activation of NF-kappaB in B cells	-1.44299	-1.1413	0.019013	0.20882	0.019013
562	R-HSA-446219	Synthesis of substrates in N-glycan biosythesis	1.38909	1.15169	0.0347629	0.210186	0.0347629
563	R-HSA-428157	Sphingolipid metabolism	-1.04127	-1.12605	0.351369	0.210479	0.210479
564	R-HSA-2162123	Synthesis of Prostaglandins (PG) and Thromboxanes (TX)	-1.16145	-1.22785	0.267591	0.212801	0.212801
565	R-HSA-6804115	TP53 regulates transcription of additional cell cycle genes whose exact role in the p53 pathway remain uncertain	-0.893349	-1.1921	0.617495	0.213333	0.213333
566	R-HSA-3769402	Deactivation of the beta-catenin transactivating complex	-0.889214	-1.14842	0.654339	0.217643	0.217643
567	R-HSA-9604323	Negative regulation of NOTCH4 signaling	-1.37032	-1.14195	0.0468453	0.218221	0.0468453
568	R-HSA-5621575	CD209 (DC-SIGN) signaling	-1.22415	-1.18567	0.191046	0.219471	0.191046
569	R-HSA-9014325	TICAM1,TRAF6-dependent induction of TAK1 complex	-1.36346	-1.2314	0.111767	0.221301	0.111767
570	R-HSA-917977	Transferrin endocytosis and recycling	0.987756	1.17701	0.468641	0.221449	0.221449
571	R-HSA-1236977	Endosomal/Vacuolar pathway	-1.15852	-1.23077	0.290717	0.221716	0.221716
572	R-HSA-975578	Reactions specific to the complex N-glycan synthesis pathway	0.598282	-1.22912	0.942579	0.222543	0.222543
573	R-HSA-5603041	IRAK4 deficiency (TLR2/4)	-1.23059	-1.22969	0.215798	0.222545	0.215798
574	R-HSA-75105	Fatty acyl-CoA biosynthesis	-1.03325	-1.16316	0.394878	0.223868	0.223868
575	R-HSA-211897	Cytochrome P450 - arranged by substrate type	0.687197	-1.12981	0.988532	0.224342	0.224342
576	R-HSA-211859	Biological oxidations	0.956406	-1.08162	0.574352	0.22737	0.22737
577	R-HSA-6804759	Regulation of TP53 Activity through Association with Co-factors	-0.805782	-1.21071	0.739751	0.227556	0.227556
578	R-HSA-2024101	CS/DS degradation	-0.930033	-1.21061	0.552927	0.227556	0.227556
579	R-HSA-5654689	PI-3K cascade:FGFR1	1.02153	1.19705	0.425218	0.227591	0.227591
580	R-HSA-5083625	Defective GALNT3 causes familial hyperphosphatemic tumoral calcinosis (HFTC)	1.20887	1.20307	0.221609	0.228757	0.221609
581	R-HSA-5674135	MAP2K and MAPK activation	1.07948	1.16004	0.324335	0.229379	0.229379
582	R-HSA-917729	Endosomal Sorting Complex Required For Transport (ESCRT)	-1.26386	-1.16033	0.137304	0.229571	0.137304
583	R-HSA-199220	Vitamin B5 (pantothenate) metabolism	-0.952681	-1.19716	0.516136	0.230395	0.230395
584	R-HSA-5250913	Positive epigenetic regulation of rRNA expression	-1.14085	-1.10396	0.181169	0.233793	0.181169
585	R-HSA-181431	Acetylcholine binding and downstream events	1.0817	1.19836	0.357521	0.236224	0.236224
586	R-HSA-622327	Postsynaptic nicotinic acetylcholine receptors	1.0817	1.19836	0.357521	0.236224	0.236224
587	R-HSA-68877	Mitotic Prometaphase	0.940958	1.08671	0.615593	0.236706	0.236706
588	R-HSA-3928662	EPHB-mediated forward signaling	1.09421	1.14766	0.306277	0.236946	0.236946
589	R-HSA-983170	Antigen Presentation: Folding, assembly and peptide loading of class I MHC	1.11867	1.17483	0.29929	0.237403	0.237403
590	R-HSA-2028269	Signaling by Hippo	0.939781	-1.17293	0.547261	0.238831	0.238831
591	R-HSA-211979	Eicosanoids	-0.93998	-1.206	0.546157	0.238887	0.238887
592	R-HSA-5602498	MyD88 deficiency (TLR2/4)	-1.21108	-1.21095	0.242705	0.240917	0.240917
593	R-HSA-1362277	Transcription of E2F targets under negative control by DREAM complex	-1.08244	-1.17403	0.346401	0.241554	0.241554
594	R-HSA-6784531	tRNA processing in the nucleus	-1.32596	-1.12208	0.0619618	0.244743	0.0619618
595	R-HSA-9013973	TICAM1-dependent activation of IRF3/IRF7	-1.19169	-1.19735	0.248272	0.245534	0.245534
596	R-HSA-380320	Recruitment of NuMA to mitotic centrosomes	0.966135	1.11032	0.521959	0.24601	0.24601
597	R-HSA-2046104	alpha-linolenic (omega3) and linoleic (omega6) acid metabolism	-0.797398	-1.19366	0.75177	0.246425	0.246425
598	R-HSA-2046106	alpha-linolenic acid (ALA) metabolism	-0.797398	-1.19366	0.75177	0.246425	0.246425
599	R-HSA-5654736	Signaling by FGFR1	1.11689	1.13475	0.263198	0.248457	0.248457
600	R-HSA-156590	Glutathione conjugation	-1.11066	-1.14038	0.280669	0.24941	0.24941
601	R-HSA-380108	Chemokine receptors bind chemokines	-1.0575	-1.12398	0.346964	0.250698	0.250698
602	R-HSA-2197563	NOTCH2 intracellular domain regulates transcription	-1.04568	-1.19128	0.412769	0.251766	0.251766
603	R-HSA-5673001	RAF/MAP kinase cascade	-1.0704	1.07464	0.239699	0.253476	0.239699
604	R-HSA-8964043	Plasma lipoprotein clearance	-0.933804	-1.1364	0.562332	0.254632	0.254632
605	R-HSA-199418	Negative regulation of the PI3K/AKT network	0.953989	-1.09039	0.546904	0.254803	0.254803
606	R-HSA-2453902	The canonical retinoid cycle in rods (twilight vision)	-1.20683	-1.14666	0.206667	0.255207	0.206667
607	R-HSA-5654695	PI-3K cascade:FGFR2	0.98849	1.15889	0.472126	0.257192	0.257192
608	R-HSA-9006936	Signaling by TGF-beta family members	1.00204	1.09796	0.435244	0.257373	0.257373
609	R-HSA-6804758	Regulation of TP53 Activity through Acetylation	-0.890218	-1.13729	0.635949	0.258372	0.258372
610	R-HSA-1592230	Mitochondrial biogenesis	1.20372	1.10025	0.125164	0.259166	0.125164
611	R-HSA-8856828	Clathrin-mediated endocytosis	-0.978052	-1.07441	0.501095	0.259544	0.259544
612	R-HSA-5576886	Phase 4 - resting membrane potential	1.0911	1.16194	0.342984	0.25978	0.25978
613	R-HSA-73864	RNA Polymerase I Transcription	-1.1048	-1.08561	0.225307	0.259791	0.225307
614	R-HSA-5250941	Negative epigenetic regulation of rRNA expression	0.933533	-1.08841	0.595007	0.260466	0.260466
615	R-HSA-1855204	Synthesis of IP3 and IP4 in the cytosol	1.12322	1.14571	0.29182	0.261398	0.261398
616	R-HSA-76071	RNA Polymerase III Transcription Initiation From Type 3 Promoter	-1.44708	-1.1381	0.0456053	0.262468	0.0456053
617	R-HSA-629594	Highly calcium permeable postsynaptic nicotinic acetylcholine receptors	1.04128	1.19121	0.423576	0.262944	0.262944
618	R-HSA-983695	Antigen activates B Cell Receptor (BCR) leading to generation of second messengers	-0.833395	1.14066	0.747822	0.264772	0.264772
619	R-HSA-5689603	UCH proteinases	-1.28193	-1.0866	0.0569264	0.265417	0.0569264
620	R-HSA-76046	RNA Polymerase III Transcription Initiation	-1.20131	-1.12286	0.183801	0.265464	0.183801
621	R-HSA-2151201	Transcriptional activation of mitochondrial biogenesis	1.12722	1.11285	0.241399	0.265997	0.241399
622	R-HSA-175474	Assembly Of The HIV Virion	-0.808168	-1.16362	0.746885	0.266751	0.266751
623	R-HSA-391903	Eicosanoid ligand-binding receptors	0.926859	-1.16592	0.564866	0.267996	0.267996
624	R-HSA-8956321	Nucleotide salvage	-1.06491	1.14853	0.365833	0.268051	0.268051
625	R-HSA-210745	Regulation of gene expression in beta cells	-0.828699	-1.13998	0.722302	0.26836	0.26836
626	R-HSA-5654687	Downstream signaling of activated FGFR1	1.12306	1.14037	0.285327	0.268862	0.268862
627	R-HSA-1442490	Collagen degradation	-0.99687	-1.0987	0.458908	0.269256	0.269256
628	R-HSA-166016	Toll Like Receptor 4 (TLR4) Cascade	-0.872911	1.08092	0.803093	0.269717	0.269717
629	R-HSA-400206	Regulation of lipid metabolism by Peroxisome proliferator-activated receptor alpha (PPARalpha)	1.21419	1.0847	0.107097	0.269948	0.107097
630	R-HSA-390471	Association of TriC/CCT with target proteins during biosynthesis	1.23229	1.12251	0.149488	0.270047	0.149488
631	R-HSA-350562	Regulation of ornithine decarboxylase (ODC)	-1.37417	-1.10205	0.0496557	0.270346	0.0496557
632	R-HSA-193704	p75 NTR receptor-mediated signalling	-0.915963	-1.08495	0.661173	0.271342	0.271342
633	R-HSA-5684996	MAPK1/MAPK3 signaling	-1.08048	1.0658	0.220954	0.271833	0.220954
634	R-HSA-380972	Energy dependent regulation of mTOR by LKB1-AMPK	-0.89475	1.13693	0.622337	0.271902	0.271902
635	R-HSA-982772	Growth hormone receptor signaling	0.775755	1.14328	0.820695	0.272127	0.272127
636	R-HSA-5654227	Phospholipase C-mediated cascade; FGFR3	0.824622	-1.16215	0.714963	0.27399	0.27399
637	R-HSA-2032785	YAP1- and WWTR1 (TAZ)-stimulated gene expression	-1.40617	-1.15842	0.0851927	0.274082	0.0851927
638	R-HSA-9614399	Regulation of localization of FOXO transcription factors	0.646177	1.18089	0.909037	0.27415	0.27415
639	R-HSA-69273	Cyclin A/B1/B2 associated events during G2/M transition	1.11618	1.13915	0.29975	0.274376	0.274376
640	R-HSA-442660	Na+/Cl- dependent neurotransmitter transporters	-1.06342	-1.13932	0.374196	0.275127	0.275127
641	R-HSA-918233	TRAF3-dependent IRF activation pathway	-0.670223	-1.15993	0.908423	0.276392	0.276392
642	R-HSA-204005	COPII-mediated vesicle transport	1.28398	1.10251	0.0862199	0.276553	0.0862199
643	R-HSA-2173782	Binding and Uptake of Ligands by Scavenger Receptors	-1.20116	1.11666	0.172934	0.276987	0.172934
644	R-HSA-8963899	Plasma lipoprotein remodeling	1.04046	-1.12237	0.393775	0.277236	0.277236
645	R-HSA-211981	Xenobiotics	0.901346	-1.12455	0.60645	0.27727	0.27727
646	R-HSA-8964616	G beta:gamma signalling through CDC42	1.16885	1.14817	0.252701	0.277515	0.252701
647	R-HSA-139853	Elevation of cytosolic Ca2+ levels	1.07707	1.15248	0.364402	0.278573	0.278573
648	R-HSA-5637810	Constitutive Signaling by EGFRvIII	1.3517	1.15486	0.10627	0.278595	0.10627
649	R-HSA-5637812	Signaling by EGFRvIII in Cancer	1.3517	1.15486	0.10627	0.278595	0.10627
650	R-HSA-5099900	WNT5A-dependent internalization of FZD4	1.15383	1.15324	0.272476	0.280313	0.272476
651	R-HSA-4085001	Sialic acid metabolism	1.16704	1.12569	0.223233	0.280597	0.223233
652	R-HSA-2514856	The phototransduction cascade	1.0493	1.11867	0.378876	0.28149	0.28149
653	R-HSA-2871796	FCERI mediated MAPK activation	1.20866	1.12724	0.181274	0.281788	0.181274
654	R-HSA-1660662	Glycosphingolipid metabolism	-1.29449	-1.10153	0.0920092	0.28182	0.0920092
655	R-HSA-9609507	Protein localization	-1.09658	1.06777	0.21817	0.281952	0.21817
656	R-HSA-2168880	Scavenging of heme from plasma	-1.50942	1.16735	0.0357869	0.282768	0.0357869
657	R-HSA-71064	Lysine catabolism	0.856692	1.16635	0.664634	0.283732	0.283732
658	R-HSA-4551638	SUMOylation of chromatin organization proteins	1.14346	1.09367	0.208521	0.284721	0.208521
659	R-HSA-2454202	Fc epsilon receptor (FCERI) signaling	-1.04784	1.07099	0.323279	0.285512	0.285512
660	R-HSA-2514859	Inactivation, recovery and regulation of the phototransduction cascade	1.04739	1.1167	0.380925	0.285954	0.285954
661	R-HSA-379716	Cytosolic tRNA aminoacylation	-0.848968	1.13196	0.692468	0.287035	0.287035
662	R-HSA-73614	Pyrimidine salvage	-0.806993	1.16806	0.731067	0.287674	0.287674
663	R-HSA-8876198	RAB GEFs exchange GTP for GDP on RABs	1.05252	1.08573	0.339085	0.287701	0.287701
664	R-HSA-6785631	ERBB2 Regulates Cell Motility	-0.799407	-1.14447	0.754158	0.287723	0.287723
665	R-HSA-1839130	Signaling by activated point mutants of FGFR3	-0.911003	-1.15694	0.585604	0.28791	0.28791
666	R-HSA-2033514	FGFR3 mutant receptor activation	-0.911003	-1.15694	0.585604	0.28791	0.28791
667	R-HSA-6811558	PI5P, PP2A and IER3 Regulate PI3K/AKT Signaling	0.942152	-1.07335	0.575633	0.288074	0.288074
668	R-HSA-6804757	Regulation of TP53 Degradation	-0.867565	-1.10854	0.693722	0.289976	0.289976
669	R-HSA-170670	Adenylate cyclase inhibitory pathway	0.94524	1.14984	0.53991	0.289981	0.289981
670	R-HSA-912446	Meiotic recombination	-1.16167	-1.07642	0.17265	0.29015	0.17265
671	R-HSA-76061	RNA Polymerase III Transcription Initiation From Type 1 Promoter	-1.05419	-1.11695	0.371269	0.290363	0.290363
672	R-HSA-196299	Beta-catenin phosphorylation cascade	-1.16923	-1.13245	0.251387	0.292116	0.251387
673	R-HSA-166208	mTORC1-mediated signalling	-0.863229	1.13057	0.664167	0.292246	0.292246
674	R-HSA-5654720	PI-3K cascade:FGFR4	0.993794	1.13197	0.465856	0.293237	0.293237
675	R-HSA-381042	PERK regulates gene expression	0.790203	1.12175	0.813454	0.293717	0.293717
676	R-HSA-8849471	PTK6 Regulates RHO GTPases, RAS GTPase and MAP kinases	-0.850241	-1.14067	0.673669	0.293849	0.293849
677	R-HSA-5694530	Cargo concentration in the ER	1.1883	1.11506	0.199806	0.29403	0.199806
678	R-HSA-5696398	Nucleotide Excision Repair	-1.10025	-1.06501	0.228615	0.295569	0.228615
679	R-HSA-1368108	BMAL1:CLOCK,NPAS2 activates circadian gene expression	0.945326	1.1192	0.535285	0.296275	0.296275
680	R-HSA-110320	Translesion Synthesis by POLH	-1.19978	-1.12204	0.220079	0.297508	0.220079
681	R-HSA-186797	Signaling by PDGF	1.06915	-1.07657	0.32344	0.297941	0.297941
682	R-HSA-419037	NCAM1 interactions	0.886459	-1.09069	0.655366	0.298133	0.298133
683	R-HSA-451927	Interleukin-2 family signaling	1.13948	1.09559	0.242512	0.299813	0.242512
684	R-HSA-76002	Platelet activation, signaling and aggregation	1.00598	-1.04376	0.420522	0.299879	0.299879
685	R-HSA-69275	G2/M Transition	-1.09362	1.05586	0.206626	0.300156	0.206626
686	R-HSA-5218921	VEGFR2 mediated cell proliferation	1.03688	1.12432	0.406984	0.301687	0.301687
687	R-HSA-1169408	ISG15 antiviral mechanism	-1.07897	-1.0752	0.295835	0.302083	0.295835
688	R-HSA-453274	Mitotic G2-G2/M phases	-1.09497	1.05466	0.200893	0.302915	0.200893
689	R-HSA-2173795	Downregulation of SMAD2/3:SMAD4 transcriptional activity	-0.865037	-1.10925	0.660417	0.303177	0.303177
690	R-HSA-421270	Cell-cell junction organization	0.943409	-1.07466	0.564295	0.30325	0.30325
691	R-HSA-177504	Retrograde neurotrophin signalling	1.14943	1.13373	0.284566	0.304046	0.284566
692	R-HSA-1362300	Transcription of E2F targets under negative control by p107 (RBL1) and p130 (RBL2) in complex with HDAC1	-1.02043	-1.12525	0.430235	0.304348	0.304348
693	R-HSA-8951664	Neddylation	-1.2532	-1.04774	0.0300802	0.3046	0.0300802
694	R-HSA-418890	Role of second messengers in netrin-1 signaling	0.737793	-1.15131	0.814027	0.30512	0.30512
695	R-HSA-622323	Presynaptic nicotinic acetylcholine receptors	1.17527	1.15104	0.277014	0.306221	0.277014
696	R-HSA-6807004	Negative regulation of MET activity	-1.2022	-1.10644	0.212503	0.306243	0.212503
697	R-HSA-5140745	WNT5A-dependent internalization of FZD2, FZD5 and ROR2	1.10771	1.13765	0.338407	0.307128	0.307128
698	R-HSA-6806003	Regulation of TP53 Expression and Degradation	-0.873292	-1.09107	0.687371	0.307841	0.307841
699	R-HSA-6802948	Signaling by high-kinase activity BRAF mutants	1.06175	1.09469	0.358527	0.3105	0.3105
700	R-HSA-3295583	TRP channels	1.07791	-1.09624	0.348482	0.31068	0.31068
701	R-HSA-373753	Nephrin family interactions	0.880505	1.11167	0.647443	0.311869	0.311869
702	R-HSA-199992	trans-Golgi Network Vesicle Budding	0.921523	1.07549	0.612214	0.312067	0.312067
703	R-HSA-1839117	Signaling by cytosolic FGFR1 fusion mutants	1.47289	1.11822	0.0456399	0.312204	0.0456399
704	R-HSA-74182	Ketone body metabolism	-0.710311	1.14467	0.843027	0.312524	0.312524
705	R-HSA-76009	Platelet Aggregation (Plug Formation)	0.996794	-1.08779	0.460506	0.312554	0.312554
706	R-HSA-429947	Deadenylation of mRNA	0.960228	1.10936	0.514709	0.314059	0.314059
707	R-HSA-2187338	Visual phototransduction	0.867297	-1.05958	0.775177	0.314434	0.314434
708	R-HSA-5578768	Physiological factors	-0.953535	-1.13006	0.528264	0.314499	0.314499
709	R-HSA-159236	Transport of Mature mRNA derived from an Intron-Containing Transcript	-0.874892	-1.06703	0.738314	0.314716	0.314716
710	R-HSA-5654706	FRS-mediated FGFR3 signaling	-0.942293	-1.10727	0.539435	0.314842	0.314842
711	R-HSA-3772470	Negative regulation of TCF-dependent signaling by WNT ligand antagonists	0.956182	-1.11904	0.524251	0.315635	0.315635
712	R-HSA-2871837	FCERI mediated NF-kB activation	-1.33778	-1.05813	0.0414796	0.315684	0.0414796
713	R-HSA-6803205	TP53 regulates transcription of several additional cell death genes whose specific roles in p53-dependent apoptosis remain uncertain	0.80864	-1.12167	0.741126	0.316293	0.316293
714	R-HSA-68882	Mitotic Anaphase	-1.26495	-1.04264	0.0292085	0.316853	0.0292085
715	R-HSA-195721	Signaling by WNT	1.01973	1.04151	0.386287	0.31834	0.31834
716	R-HSA-8935690	Digestion	-0.970085	1.10914	0.50196	0.318742	0.318742
717	R-HSA-8934593	Regulation of RUNX1 Expression and Activity	-1.20983	-1.10651	0.215005	0.31896	0.215005
718	R-HSA-157858	Gap junction trafficking and regulation	1.00819	1.07892	0.436587	0.319985	0.319985
719	R-HSA-5620922	BBSome-mediated cargo-targeting to cilium	1.08142	1.10818	0.348206	0.320068	0.320068
720	R-HSA-2555396	Mitotic Metaphase and Anaphase	-1.26298	-1.04082	0.0289238	0.320218	0.0289238
721	R-HSA-5683057	MAPK family signaling cascades	-1.13359	1.04136	0.118767	0.321285	0.118767
722	R-HSA-354192	Integrin alphaIIb beta3 signaling	0.977288	-1.09027	0.490888	0.322512	0.322512
723	R-HSA-9006921	Integrin signaling	0.977288	-1.09027	0.490888	0.322512	0.322512
724	R-HSA-5358565	Mismatch repair (MMR) directed by MSH2:MSH6 (MutSalpha)	-1.02356	-1.11809	0.430305	0.322902	0.322902
725	R-HSA-210744	Regulation of gene expression in late stage (branching morphogenesis) pancreatic bud precursor cells	-0.868394	-1.1084	0.651685	0.323671	0.323671
726	R-HSA-2022090	Assembly of collagen fibrils and other multimeric structures	-0.792743	-1.06222	0.884175	0.323941	0.323941
727	R-HSA-1989781	PPARA activates gene expression	1.17744	1.0549	0.141274	0.324608	0.141274
728	R-HSA-168325	Viral Messenger RNA Synthesis	0.87473	-1.07339	0.682294	0.327047	0.327047
729	R-HSA-1614635	Sulfur amino acid metabolism	-0.992384	-1.08625	0.465796	0.327346	0.327346
730	R-HSA-8866907	Activation of the TFAP2 (AP-2) family of transcription factors	1.25561	1.12517	0.194729	0.328065	0.194729
731	R-HSA-76066	RNA Polymerase III Transcription Initiation From Type 2 Promoter	-1.08284	-1.08499	0.336805	0.330361	0.330361
732	R-HSA-5654738	Signaling by FGFR2	1.37306	1.06446	0.0358955	0.331077	0.0358955
733	R-HSA-913531	Interferon Signaling	-1.43362	-1.03888	0.00246305	0.332297	0.00246305
734	R-HSA-114604	GPVI-mediated activation cascade	-1.03108	-1.07343	0.400906	0.333764	0.333764
735	R-HSA-162658	Golgi Cisternae Pericentriolar Stack Reorganization	1.00623	1.10625	0.457148	0.334682	0.334682
736	R-HSA-1462054	Alpha-defensins	-1.24158	-1.12087	0.213524	0.336292	0.213524
737	R-HSA-9007101	Rab regulation of trafficking	1.14395	1.04752	0.17658	0.338546	0.17658
738	R-HSA-373755	Semaphorin interactions	0.937259	1.05971	0.576988	0.338662	0.338662
739	R-HSA-190828	Gap junction trafficking	0.868504	1.06678	0.704563	0.339598	0.339598
740	R-HSA-6803207	TP53 Regulates Transcription of Caspase Activators and Caspases	0.759566	-1.10588	0.79524	0.339842	0.339842
741	R-HSA-3928665	EPH-ephrin mediated repulsion of cells	1.2304	1.06707	0.137292	0.340386	0.137292
742	R-HSA-9006925	Intracellular signaling by second messengers	-1.12876	1.03435	0.122174	0.342848	0.122174
743	R-HSA-156580	Phase II - Conjugation of compounds	0.949367	1.04469	0.554114	0.347973	0.347973
744	R-HSA-8868766	rRNA processing in the mitochondrion	-1.06759	-1.11071	0.395653	0.348679	0.348679
745	R-HSA-425393	Transport of inorganic cations/anions and amino acids/oligopeptides	-0.886972	-1.0417	0.750326	0.348789	0.348789
746	R-HSA-170834	Signaling by TGF-beta Receptor Complex	1.10077	1.05332	0.267995	0.34882	0.267995
747	R-HSA-2470946	Cohesin Loading onto Chromatin	-0.784227	-1.10872	0.752264	0.350743	0.350743
748	R-HSA-983168	Antigen processing: Ubiquitination & Proteasome degradation	1.01825	1.03083	0.384273	0.351667	0.351667
749	R-HSA-9617828	FOXO-mediated transcription of cell cycle genes	1.0498	1.08404	0.403348	0.352495	0.352495
750	R-HSA-450604	KSRP (KHSRP) binds and destabilizes mRNA	0.929978	1.08358	0.55694	0.352874	0.352874
751	R-HSA-1461973	Defensins	-1.10539	-1.0543	0.286983	0.353939	0.286983
752	R-HSA-8956320	Nucleobase biosynthesis	-1.46814	-1.08751	0.0556802	0.354115	0.0556802
753	R-HSA-2467813	Separation of Sister Chromatids	-1.22741	-1.02959	0.0541145	0.35516	0.0541145
754	R-HSA-8948216	Collagen chain trimerization	0.805759	-1.0532	0.818217	0.356542	0.356542
755	R-HSA-1483255	PI Metabolism	1.10126	1.04838	0.252107	0.358074	0.252107
756	R-HSA-2586552	Signaling by Leptin	1.08215	1.10438	0.378585	0.359351	0.359351
757	R-HSA-1614558	Degradation of cysteine and homocysteine	-1.00496	-1.08157	0.455796	0.361036	0.361036
758	R-HSA-209560	NF-kB is activated and signals survival	-1.37437	-1.08127	0.107829	0.361451	0.107829
759	R-HSA-6803204	TP53 Regulates Transcription of Genes Involved in Cytochrome C Release	-0.607141	-1.06531	0.974263	0.361846	0.361846
760	R-HSA-6790901	rRNA modification in the nucleus and cytosol	-0.942239	1.04763	0.565548	0.363352	0.363352
761	R-HSA-8878166	Transcriptional regulation by RUNX2	-1.17995	-1.02995	0.120848	0.363968	0.120848
762	R-HSA-379724	tRNA Aminoacylation	-0.919269	1.05423	0.598347	0.365525	0.365525
763	R-HSA-390522	Striated Muscle Contraction	-0.849266	1.05739	0.724494	0.365525	0.365525
764	R-HSA-380994	ATF4 activates genes in response to endoplasmic reticulum stress	0.80896	1.06704	0.766776	0.367158	0.367158
765	R-HSA-5654704	SHC-mediated cascade:FGFR3	0.774063	-1.06405	0.80035	0.367395	0.367395
766	R-HSA-1250196	SHC1 events in ERBB2 signaling	0.655961	-1.05583	0.950643	0.368088	0.368088
767	R-HSA-428643	Organic anion transporters	-0.924921	1.09633	0.568324	0.369135	0.369135
768	R-HSA-975110	TRAF6 mediated IRF7 activation in TLR7/8 or 9 signaling	-1.32077	-1.0723	0.135903	0.36957	0.135903
769	R-HSA-389357	CD28 dependent PI3K/Akt signaling	1.15856	1.06556	0.253313	0.369871	0.253313
770	R-HSA-5210891	Uptake and function of anthrax toxins	1.17857	1.08051	0.260526	0.370099	0.260526
771	R-HSA-5655302	Signaling by FGFR1 in disease	1.39283	1.05143	0.0511926	0.371198	0.0511926
772	R-HSA-376172	DSCAM interactions	1.10037	1.0925	0.358743	0.371522	0.358743
773	R-HSA-3000157	Laminin interactions	0.865909	-1.05231	0.675817	0.372616	0.372616
774	R-HSA-449836	Other interleukin signaling	0.847616	-1.05004	0.704133	0.373626	0.373626
775	R-HSA-1638091	Heparan sulfate/heparin (HS-GAG) metabolism	-0.853383	-1.03521	0.758701	0.373757	0.373757
776	R-HSA-389661	Glyoxylate metabolism and glycine degradation	0.98906	1.05706	0.467427	0.374527	0.374527
777	R-HSA-4655427	SUMOylation of DNA methylation proteins	1.0656	1.07109	0.380067	0.374928	0.374928
778	R-HSA-8936459	RUNX1 regulates genes involved in megakaryocyte differentiation and platelet function	0.810597	-1.03204	0.888889	0.375224	0.375224
779	R-HSA-392517	Rap1 signalling	-0.843228	1.06973	0.690092	0.375882	0.375882
780	R-HSA-5654741	Signaling by FGFR3	1.1494	1.04539	0.230235	0.37646	0.230235
781	R-HSA-4839743	phosphorylation site mutants of CTNNB1 are not targeted to the proteasome by the destruction complex	-1.11689	-1.06631	0.311156	0.376705	0.311156
782	R-HSA-5339716	Misspliced GSK3beta mutants stabilize beta-catenin	-1.11689	-1.06631	0.311156	0.376705	0.311156
783	R-HSA-5358747	S33 mutants of beta-catenin aren't phosphorylated	-1.11689	-1.06631	0.311156	0.376705	0.311156
784	R-HSA-5358749	S37 mutants of beta-catenin aren't phosphorylated	-1.11689	-1.06631	0.311156	0.376705	0.311156
785	R-HSA-5358751	S45 mutants of beta-catenin aren't phosphorylated	-1.11689	-1.06631	0.311156	0.376705	0.311156
786	R-HSA-5358752	T41 mutants of beta-catenin aren't phosphorylated	-1.11689	-1.06631	0.311156	0.376705	0.311156
787	R-HSA-450408	AUF1 (hnRNP D0) binds and destabilizes mRNA	-1.21485	-1.02948	0.137996	0.377412	0.137996
788	R-HSA-5693537	Resolution of D-Loop Structures	0.84492	1.04944	0.721997	0.377853	0.377853
789	R-HSA-212300	PRC2 methylates histones and DNA	-0.794728	-1.03213	0.896448	0.378664	0.378664
790	R-HSA-350054	Notch-HLH transcription pathway	1.27896	-1.04234	0.128795	0.380962	0.128795
791	R-HSA-2485179	Activation of the phototransduction cascade	0.946037	1.08377	0.544794	0.380989	0.380989
792	R-HSA-167044	Signalling to RAS	1.10344	1.05461	0.323302	0.381322	0.323302
793	R-HSA-1168372	Downstream signaling events of B Cell Receptor (BCR)	-1.4002	-1.02568	0.023723	0.38179	0.023723
794	R-HSA-446193	Biosynthesis of the N-glycan precursor (dolichol lipid-linked oligosaccharide, LLO) and transfer to a nascent protein	1.25899	1.03197	0.0895184	0.382894	0.0895184
795	R-HSA-3296469	Defects in cobalamin (B12) metabolism	-1.05138	-1.06343	0.39792	0.383209	0.383209
796	R-HSA-428930	Thromboxane signalling through TP receptor	1.0161	1.05607	0.430796	0.384454	0.384454
797	R-HSA-4839735	AXIN mutants destabilize the destruction complex, activating WNT signaling	-1.01693	-1.06196	0.440955	0.384663	0.384663
798	R-HSA-4839744	truncated APC mutants destabilize the destruction complex	-1.01693	-1.06196	0.440955	0.384663	0.384663
799	R-HSA-4839748	AMER1 mutants destabilize the destruction complex	-1.01693	-1.06196	0.440955	0.384663	0.384663
800	R-HSA-5467337	APC truncation mutants have impaired AXIN binding	-1.01693	-1.06196	0.440955	0.384663	0.384663
801	R-HSA-5467340	AXIN missense mutants destabilize the destruction complex	-1.01693	-1.06196	0.440955	0.384663	0.384663
802	R-HSA-5467348	Truncations of AMER1 destabilize the destruction complex	-1.01693	-1.06196	0.440955	0.384663	0.384663
803	R-HSA-6807505	RNA polymerase II transcribes snRNA genes	1.21879	1.03371	0.127516	0.385246	0.127516
804	R-HSA-8854214	TBC/RABGAPs	1.16094	1.03638	0.215054	0.387103	0.215054
805	R-HSA-191859	snRNP Assembly	-1.18791	-1.02725	0.171284	0.387104	0.171284
806	R-HSA-194441	Metabolism of non-coding RNA	-1.18791	-1.02725	0.171284	0.387104	0.171284
807	R-HSA-5693568	Resolution of D-loop Structures through Holliday Junction Intermediates	0.838804	1.04609	0.726815	0.387127	0.387127
808	R-HSA-1169410	Antiviral mechanism by IFN-stimulated genes	-1.14031	-1.02095	0.196074	0.387519	0.196074
809	R-HSA-449147	Signaling by Interleukins	-1.01532	1.01596	0.374612	0.389615	0.374612
810	R-HSA-5633007	Regulation of TP53 Activity	0.984477	-1.01848	0.479324	0.392125	0.392125
811	R-HSA-74259	Purine catabolism	-0.884257	-1.04355	0.619823	0.39241	0.39241
812	R-HSA-73854	RNA Polymerase I Promoter Clearance	-1.05693	-1.01939	0.313763	0.392678	0.313763
813	R-HSA-3371568	Attenuation phase	1.25957	1.05639	0.176701	0.393834	0.176701
814	R-HSA-110313	Translesion synthesis by Y family DNA polymerases bypasses lesions on DNA template	-1.14992	-1.03321	0.231373	0.393926	0.231373
815	R-HSA-1663150	The activation of arylsulfatases	-1.04198	-1.0546	0.406029	0.39399	0.39399
816	R-HSA-4641263	Regulation of FZD by ubiquitination	-1.12892	-1.03675	0.288426	0.394709	0.288426
817	R-HSA-3700989	Transcriptional Regulation by TP53	1.0601	-1.00989	0.256397	0.39578	0.256397
818	R-HSA-5660526	Response to metal ions	-1.36544	1.05474	0.106058	0.396146	0.106058
819	R-HSA-8943724	Regulation of PTEN gene transcription	0.923499	1.02876	0.602016	0.396383	0.396383
820	R-HSA-73817	Purine ribonucleoside monophosphate biosynthesis	-1.46272	-1.05827	0.0531352	0.396602	0.0531352
821	R-HSA-5696395	Formation of Incision Complex in GG-NER	-1.10422	-1.02738	0.287137	0.397068	0.287137
822	R-HSA-5689901	Metalloprotease DUBs	-1.7372	-1.03073	0.00206016	0.398836	0.00206016
823	R-HSA-1660514	Synthesis of PIPs at the Golgi membrane	1.15094	1.04325	0.27248	0.398865	0.27248
824	R-HSA-5654732	Negative regulation of FGFR3 signaling	0.989112	1.03992	0.465841	0.399811	0.399811
825	R-HSA-622312	Inflammasomes	0.885816	-1.03714	0.62963	0.400593	0.400593
826	R-HSA-6796648	TP53 Regulates Transcription of DNA Repair Genes	1.04083	-1.01965	0.366144	0.401047	0.366144
827	R-HSA-5627123	RHO GTPases activate PAKs	-1.2236	-1.03042	0.189026	0.406336	0.189026
828	R-HSA-1482788	Acyl chain remodelling of PC	0.794619	-1.02931	0.807484	0.406747	0.406747
829	R-HSA-8875656	MET receptor recycling	1.34347	1.06035	0.121001	0.407135	0.121001
830	R-HSA-375165	NCAM signaling for neurite out-growth	1.10308	1.02186	0.266578	0.407271	0.266578
831	R-HSA-190239	FGFR3 ligand binding and activation	-0.912408	-1.04361	0.586891	0.409119	0.409119
832	R-HSA-190372	FGFR3c ligand binding and activation	-0.912408	-1.04361	0.586891	0.409119	0.409119
833	R-HSA-8941856	RUNX3 regulates NOTCH signaling	-0.829826	-1.03959	0.710585	0.409809	0.409809
834	R-HSA-8863795	Downregulation of ERBB2 signaling	-1.10988	-1.0318	0.298242	0.410006	0.298242
835	R-HSA-4086400	PCP/CE pathway	-1.24	-1.01406	0.0890897	0.411002	0.0890897
836	R-HSA-6788656	Histidine, lysine, phenylalanine, tyrosine, proline and tryptophan catabolism	-0.719998	-1.01964	0.946008	0.412043	0.412043
837	R-HSA-5260271	Diseases of Immune System	-1.28413	-1.02386	0.133945	0.416117	0.133945
838	R-HSA-5602358	Diseases associated with the TLR signaling cascade	-1.28413	-1.02386	0.133945	0.416117	0.133945
839	R-HSA-1483257	Phospholipid metabolism	1.08835	1.00935	0.228468	0.416523	0.228468
840	R-HSA-4641265	Repression of WNT target genes	-0.731835	-1.04126	0.827776	0.417324	0.417324
841	R-HSA-2161522	Abacavir transport and metabolism	1.03159	-1.04567	0.443076	0.41763	0.41763
842	R-HSA-2243919	Crosslinking of collagen fibrils	-0.896334	-1.02195	0.599835	0.417638	0.417638
843	R-HSA-430116	GP1b-IX-V activation signalling	0.790512	1.049	0.751081	0.417697	0.417697
844	R-HSA-140877	Formation of Fibrin Clot (Clotting Cascade)	-1.25039	-1.01836	0.135952	0.418595	0.135952
845	R-HSA-5362517	Signaling by Retinoic Acid	0.729484	1.01931	0.927827	0.418609	0.418609
846	R-HSA-8852276	The role of GTSE1 in G2/M progression after G2 checkpoint	-1.22955	1.0112	0.10495	0.420928	0.10495
847	R-HSA-6791312	TP53 Regulates Transcription of Cell Cycle Genes	-0.948232	-1.00942	0.540642	0.423915	0.423915
848	R-HSA-5675221	Negative regulation of MAPK pathway	0.886547	1.01691	0.661203	0.424105	0.424105
849	R-HSA-388844	Receptor-type tyrosine-protein phosphatases	1.39461	1.02321	0.0709877	0.424133	0.0709877
850	R-HSA-111461	Cytochrome c-mediated apoptotic response	0.789826	1.03474	0.764776	0.425922	0.425922
851	R-HSA-877312	Regulation of IFNG signaling	-0.840148	1.03041	0.691413	0.427553	0.427553
852	R-HSA-9006931	Signaling by Nuclear Receptors	1.07154	1.00339	0.250765	0.42862	0.250765
853	R-HSA-111458	Formation of apoptosome	0.7037	1.03923	0.851277	0.429869	0.429869
854	R-HSA-9627069	Regulation of the apoptosome activity	0.7037	1.03923	0.851277	0.429869	0.429869
855	R-HSA-9020958	Interleukin-21 signaling	-0.936575	1.04086	0.553633	0.430012	0.430012
856	R-HSA-1630316	Glycosaminoglycan metabolism	1.02097	1.0044	0.391897	0.430041	0.391897
857	R-HSA-5656169	Termination of translesion DNA synthesis	-1.07644	-1.00874	0.337055	0.432259	0.337055
858	R-HSA-204174	Regulation of pyruvate dehydrogenase (PDH) complex	0.970398	1.023	0.502643	0.433887	0.433887
859	R-HSA-193048	Androgen biosynthesis	1.07645	1.03567	0.386248	0.434312	0.386248
860	R-HSA-6811440	Retrograde transport at the Trans-Golgi-Network	-1.00911	1.00845	0.426517	0.435831	0.426517
861	R-HSA-8852135	Protein ubiquitination	0.85804	-0.996335	0.779722	0.437681	0.437681
862	R-HSA-1482922	Acyl chain remodelling of PI	0.821328	-1.01215	0.724547	0.437751	0.437751
863	R-HSA-4755510	SUMOylation of immune response proteins	-1.06368	1.03122	0.394951	0.437983	0.394951
864	R-HSA-1482839	Acyl chain remodelling of PE	-0.772087	-1.0128	0.841365	0.438414	0.438414
865	R-HSA-5205685	Pink/Parkin Mediated Mitophagy	-1.06353	-1.00979	0.369713	0.438519	0.369713
866	R-HSA-1632852	Macroautophagy	-1.12537	1.00343	0.20261	0.438946	0.20261
867	R-HSA-15869	Metabolism of nucleotides	-1.19025	0.999326	0.125	0.43962	0.125
868	R-HSA-109581	Apoptosis	-1.0433	-1.00032	0.32554	0.440997	0.32554
869	R-HSA-5696397	Gap-filling DNA repair synthesis and ligation in GG-NER	-1.16241	-1.0099	0.244523	0.441846	0.244523
870	R-HSA-427413	NoRC negatively regulates rRNA expression	1.02061	-0.998161	0.393906	0.442738	0.393906
871	R-HSA-2559586	DNA Damage/Telomere Stress Induced Senescence	-0.848863	-0.996541	0.801997	0.44442	0.44442
872	R-HSA-5625886	Activated PKN1 stimulates transcription of AR (androgen receptor) regulated genes KLK2 and KLK3	-0.864185	-0.996343	0.745006	0.44459	0.44459
873	R-HSA-3899300	SUMOylation of transcription cofactors	1.13933	1.00195	0.242512	0.44486	0.242512
874	R-HSA-190861	Gap junction assembly	-0.802683	1.00763	0.813094	0.447314	0.447314
875	R-HSA-162710	Synthesis of glycosylphosphatidylinositol (GPI)	1.1817	1.00882	0.239076	0.447682	0.239076
876	R-HSA-9027276	Erythropoietin activates Phosphoinositide-3-kinase (PI3K)	1.07128	1.0193	0.384736	0.449113	0.384736
877	R-HSA-5655332	Signaling by FGFR3 in disease	0.871151	-1.00229	0.660073	0.450612	0.450612
878	R-HSA-8853338	Signaling by FGFR3 point mutants in cancer	0.871151	-1.00229	0.660073	0.450612	0.450612
879	R-HSA-8853334	Signaling by FGFR3 fusions in cancer	-0.768305	-1.01925	0.770376	0.450661	0.450661
880	R-HSA-1660661	Sphingolipid de novo biosynthesis	1.03354	-0.997267	0.399074	0.451175	0.399074
881	R-HSA-69618	Mitotic Spindle Checkpoint	-1.02413	-0.995093	0.386922	0.452033	0.386922
882	R-HSA-180292	GAB1 signalosome	1.51501	1.00299	0.0317306	0.452286	0.0317306
883	R-HSA-3371511	HSF1 activation	0.934064	1.01501	0.551141	0.453161	0.453161
884	R-HSA-68689	CDC6 association with the ORC:origin complex	0.941451	1.01768	0.551473	0.453439	0.453439
885	R-HSA-1963642	PI3K events in ERBB2 signaling	-0.716299	-1.00377	0.86905	0.453686	0.453686
886	R-HSA-75067	Processing of Capped Intronless Pre-mRNA	1.01825	1.00216	0.426417	0.454407	0.426417
887	R-HSA-432722	Golgi Associated Vesicle Biogenesis	-0.929984	0.997664	0.588905	0.457217	0.457217
888	R-HSA-110056	MAPK3 (ERK1) activation	-0.90736	1.01925	0.593681	0.457348	0.457348
889	R-HSA-1483213	Synthesis of PE	0.803952	-1.0005	0.742835	0.459067	0.459067
890	R-HSA-5676594	TNF receptor superfamily (TNFSF) members mediating non-canonical NF-kB pathway	1.04825	0.998685	0.39697	0.459981	0.39697
891	R-HSA-8957275	Post-translational protein phosphorylation	0.920418	0.991605	0.630096	0.460171	0.460171
892	R-HSA-8851708	Signaling by FGFR2 IIIa TM	1.09739	-0.991628	0.336182	0.460462	0.336182
893	R-HSA-399955	SEMA3A-Plexin repulsion signaling by inhibiting Integrin adhesion	0.961467	1.00632	0.517749	0.461079	0.461079
894	R-HSA-425410	Metal ion SLC transporters	-1.07692	1.00191	0.340381	0.46167	0.340381
895	R-HSA-917937	Iron uptake and transport	-0.937036	0.99405	0.573536	0.462224	0.462224
896	R-HSA-75893	TNF signaling	-0.955794	0.997211	0.523347	0.462474	0.462474
897	R-HSA-9028731	Activated NTRK2 signals through FRS2 and FRS3	-1.02211	-1.002	0.44544	0.46436	0.44544
898	R-HSA-204998	Cell death signalling via NRAGE, NRIF and NADE	1.04979	-0.989832	0.348833	0.464783	0.348833
899	R-HSA-72306	tRNA processing	-0.901664	-0.987526	0.709684	0.467213	0.467213
900	R-HSA-389356	CD28 co-stimulation	1.10422	0.990216	0.306292	0.467351	0.306292
901	R-HSA-3928664	Ephrin signaling	1.25777	0.992388	0.160394	0.469237	0.160394
902	R-HSA-73728	RNA Polymerase I Promoter Opening	-0.935636	-0.985131	0.57775	0.469339	0.469339
903	R-HSA-442380	Zinc influx into cells by the SLC39 gene family	-0.926392	1.0079	0.565909	0.469562	0.469562
904	R-HSA-2299718	Condensation of Prophase Chromosomes	-0.775136	-0.986088	0.927428	0.4696	0.4696
905	R-HSA-5654696	Downstream signaling of activated FGFR2	1.13925	0.992525	0.26387	0.470098	0.26387
906	R-HSA-179812	GRB2 events in EGFR signaling	-0.691682	-0.99053	0.878414	0.472124	0.472124
907	R-HSA-73893	DNA Damage Bypass	-1.05421	-0.983395	0.3473	0.473753	0.3473
908	R-HSA-3000170	Syndecan interactions	-0.96358	-0.985266	0.507225	0.473796	0.473796
909	R-HSA-9022692	Regulation of MECP2 expression and activity	0.872895	0.984826	0.667954	0.475505	0.475505
910	R-HSA-168271	Transport of Ribonucleoproteins into the Host Nucleus	-0.89273	-0.985383	0.631808	0.476049	0.476049
911	R-HSA-8940973	RUNX2 regulates osteoblast differentiation	1.00442	0.990812	0.448839	0.479147	0.448839
912	R-HSA-6803529	FGFR2 alternative splicing	1.25314	-0.982718	0.154009	0.47983	0.154009
913	R-HSA-442720	CREB1 phosphorylation through the activation of Adenylate Cyclase	-0.974964	0.989317	0.490516	0.483237	0.483237
914	R-HSA-8866910	TFAP2 (AP-2) family regulates transcription of growth factors and their receptors	-1.05297	-0.984545	0.391481	0.483526	0.391481
915	R-HSA-1660499	Synthesis of PIPs at the plasma membrane	0.932793	0.981539	0.578338	0.483943	0.483943
916	R-HSA-8851805	MET activates RAS signaling	1.13939	0.991135	0.317485	0.484158	0.317485
917	R-HSA-416572	Sema4D induced cell migration and growth-cone collapse	-1.0147	-0.980352	0.432845	0.485503	0.432845
918	R-HSA-69620	Cell Cycle Checkpoints	-1.12955	-0.986941	0.122712	0.485509	0.122712
919	R-HSA-1483206	Glycerophospholipid biosynthesis	0.966527	-0.983302	0.520147	0.486007	0.486007
920	R-HSA-3214842	HDMs demethylate histones	0.821503	-0.977954	0.792507	0.486022	0.486022
921	R-HSA-168898	Toll-like Receptor Cascades	-1.07522	0.984374	0.25537	0.486775	0.25537
922	R-HSA-162599	Late Phase of HIV Life Cycle	1.01546	-0.982768	0.399226	0.487292	0.399226
923	R-HSA-1234158	Regulation of gene expression by Hypoxia-inducible Factor	-0.983953	-0.984261	0.488599	0.487982	0.487982
924	R-HSA-1227986	Signaling by ERBB2	0.994856	0.981176	0.459589	0.48812	0.459589
925	R-HSA-70614	Amino acid synthesis and interconversion (transamination)	-0.846286	0.975673	0.724388	0.489155	0.489155
926	R-HSA-193692	Regulated proteolysis of p75NTR	-0.943077	-0.982479	0.542142	0.489847	0.489847
927	R-HSA-167238	Pausing and recovery of Tat-mediated HIV elongation	1.00122	-0.970344	0.455019	0.490546	0.455019
928	R-HSA-167243	Tat-mediated HIV elongation arrest and recovery	1.00122	-0.970344	0.455019	0.490546	0.455019
929	R-HSA-400685	Sema4D in semaphorin signaling	-0.989287	-0.976105	0.470527	0.490658	0.470527
930	R-HSA-937041	IKK complex recruitment mediated by RIP1	-1.29395	-0.976668	0.125808	0.490751	0.125808
931	R-HSA-167287	HIV elongation arrest and recovery	1.06401	-0.972709	0.357239	0.490979	0.357239
932	R-HSA-167290	Pausing and recovery of HIV elongation	1.06401	-0.972709	0.357239	0.490979	0.357239
933	R-HSA-977225	Amyloid fiber formation	-1.0981	-0.977172	0.238065	0.491132	0.238065
934	R-HSA-2022928	HS-GAG biosynthesis	0.855682	0.975598	0.695896	0.491251	0.491251
935	R-HSA-1474290	Collagen formation	0.957423	-0.976843	0.542621	0.491792	0.491792
936	R-HSA-5654688	SHC-mediated cascade:FGFR1	0.865956	0.973257	0.664016	0.493841	0.493841
937	R-HSA-5357905	Regulation of TNFR1 signaling	-0.77845	0.972464	0.844878	0.494203	0.494203
938	R-HSA-4641262	Disassembly of the destruction complex and recruitment of AXIN to the membrane	-1.04761	-0.969682	0.373036	0.494346	0.373036
939	R-HSA-159234	Transport of Mature mRNAs Derived from Intronless Transcripts	0.846799	0.975917	0.739248	0.49569	0.49569
940	R-HSA-1660516	Synthesis of PIPs at the early endosome membrane	-0.844884	0.975794	0.687028	0.495898	0.495898
941	R-HSA-381426	Regulation of Insulin-like Growth Factor (IGF) transport and uptake by Insulin-like Growth Factor Binding Proteins (IGFBPs)	0.94027	0.977443	0.588029	0.49867	0.49867
942	R-HSA-5654716	Downstream signaling of activated FGFR4	1.13539	0.974887	0.273943	0.499527	0.273943
943	R-HSA-168274	Export of Viral Ribonucleoproteins from Nucleus	0.970589	0.968525	0.501351	0.501122	0.501122
944	R-HSA-5173105	O-linked glycosylation	1.31306	0.975184	0.0457589	0.501426	0.0457589
945	R-HSA-5357801	Programmed Cell Death	-1.03184	0.978922	0.355936	0.50417	0.355936
946	R-HSA-400253	Circadian Clock	-0.895378	0.971539	0.683828	0.504481	0.504481
947	R-HSA-180910	Vpr-mediated nuclear import of PICs	-0.972939	-0.960984	0.488387	0.505372	0.488387
948	R-HSA-983705	Signaling by the B Cell Receptor (BCR)	-1.37407	0.974449	0.0204526	0.505594	0.0204526
949	R-HSA-198933	Immunoregulatory interactions between a Lymphoid and a non-Lymphoid cell	-1.02539	-0.976761	0.382979	0.506588	0.382979
950	R-HSA-416482	G alpha (12/13) signalling events	1.27138	0.970753	0.0795711	0.507362	0.0795711
951	R-HSA-933543	NF-kB activation through FADD/RIP-1 pathway mediated by caspase-8 and -10	-1.05818	-0.967152	0.396503	0.508932	0.396503
952	R-HSA-6803211	TP53 Regulates Transcription of Death Receptors and Ligands	-0.812736	-0.967233	0.729972	0.508932	0.508932
953	R-HSA-169893	Prolonged ERK activation events	-0.632717	0.969815	0.93046	0.509638	0.509638
954	R-HSA-174403	Glutathione synthesis and recycling	1.03972	0.969418	0.420732	0.510987	0.420732
955	R-HSA-2214320	Anchoring fibril formation	0.848745	-0.964473	0.680402	0.513326	0.513326
956	R-HSA-5668541	TNFR2 non-canonical NF-kB pathway	-1.17143	-0.968054	0.142641	0.513361	0.142641
957	R-HSA-418990	Adherens junctions interactions	1.1333	0.960168	0.266989	0.514925	0.266989
958	R-HSA-6806834	Signaling by MET	-0.829055	-0.964171	0.850192	0.516996	0.516996
959	R-HSA-1482925	Acyl chain remodelling of PG	0.726624	0.95861	0.865799	0.51807	0.51807
960	R-HSA-74217	Purine salvage	-1.02781	0.964356	0.423629	0.518447	0.423629
961	R-HSA-1839122	Signaling by activated point mutants of FGFR1	0.611909	0.964107	0.93556	0.518547	0.518547
962	R-HSA-5661231	Metallothioneins bind metals	-1.68088	0.963844	0.002443	0.51874	0.002443
963	R-HSA-4085377	SUMOylation of SUMOylation proteins	-1.20336	-0.958121	0.187306	0.518742	0.187306
964	R-HSA-879415	Advanced glycosylation endproduct receptor signaling	0.804833	0.963195	0.741846	0.51922	0.51922
965	R-HSA-1679131	Trafficking and processing of endosomal TLR	-1.50942	-0.95972	0.0404613	0.520207	0.0404613
966	R-HSA-5696394	DNA Damage Recognition in GG-NER	-1.28261	-0.96055	0.110423	0.520317	0.110423
967	R-HSA-983169	Class I MHC mediated antigen processing & presentation	-1.0895	0.979326	0.169763	0.521803	0.169763
968	R-HSA-177929	Signaling by EGFR	-0.855511	-0.959644	0.745936	0.522987	0.522987
969	R-HSA-5689880	Ub-specific processing proteases	-1.17905	-0.974676	0.0898123	0.523073	0.0898123
970	R-HSA-73772	RNA Polymerase I Promoter Escape	-1.03529	-0.960512	0.365508	0.5247	0.365508
971	R-HSA-5419276	Mitochondrial translation termination	-1.05761	-0.96079	0.323126	0.526988	0.323126
972	R-HSA-77595	Processing of Intronless Pre-mRNAs	1.10343	0.949483	0.330631	0.527535	0.330631
973	R-HSA-6785807	Interleukin-4 and Interleukin-13 signaling	-1.1616	-0.965192	0.147223	0.527835	0.147223
974	R-HSA-69231	Cyclin D associated events in G1	-1.01203	-0.95661	0.420108	0.52988	0.420108
975	R-HSA-69236	G1 Phase	-1.01203	-0.95661	0.420108	0.52988	0.420108
976	R-HSA-167160	RNA Pol II CTD phosphorylation and interaction with CE during HIV infection	0.992814	-0.952124	0.463499	0.530008	0.463499
977	R-HSA-77075	RNA Pol II CTD phosphorylation and interaction with CE	0.992814	-0.952124	0.463499	0.530008	0.463499
978	R-HSA-8982491	Glycogen metabolism	-0.834328	0.952425	0.738573	0.530747	0.530747
979	R-HSA-5250924	B-WICH complex positively regulates rRNA expression	-1.06253	-0.957373	0.316388	0.531375	0.316388
980	R-HSA-69166	Removal of the Flap Intermediate	-1.27492	-0.951334	0.172365	0.531606	0.172365
981	R-HSA-9634600	Regulation of glycolysis by fructose 2,6-bisphosphate metabolism	-0.730794	-0.948759	0.830012	0.53469	0.53469
982	R-HSA-8984722	Interleukin-35 Signalling	-1.25504	0.95458	0.189305	0.535274	0.189305
983	R-HSA-5654693	FRS-mediated FGFR1 signaling	-0.708522	0.950838	0.905417	0.535912	0.535912
984	R-HSA-5357769	Caspase activation via extrinsic apoptotic signalling pathway	1.04759	0.946121	0.38934	0.53833	0.38934
985	R-HSA-2559582	Senescence-Associated Secretory Phenotype (SASP)	-1.35867	-0.958377	0.0243168	0.538707	0.0243168
986	R-HSA-190241	FGFR2 ligand binding and activation	-0.616131	0.93979	0.970942	0.541201	0.541201
987	R-HSA-8939211	ESR-mediated signaling	1.07994	-0.969389	0.243082	0.541386	0.243082
988	R-HSA-193697	p75NTR regulates axonogenesis	-0.973679	-0.943545	0.513182	0.544591	0.513182
989	R-HSA-162587	HIV Life Cycle	0.990528	-0.964771	0.459514	0.544816	0.459514
990	R-HSA-5689877	Josephin domain DUBs	-1.23727	-0.938744	0.203131	0.546115	0.203131
991	R-HSA-8953750	Transcriptional Regulation by E2F6	-0.87988	-0.941464	0.666044	0.546177	0.546177
992	R-HSA-69190	DNA strand elongation	-1.13929	-0.938891	0.263234	0.546832	0.263234
993	R-HSA-8964038	LDL clearance	0.835394	-0.935855	0.704304	0.548775	0.548775
994	R-HSA-210993	Tie2 Signaling	0.836323	0.938355	0.704991	0.54929	0.54929
995	R-HSA-2534343	Interaction With Cumulus Cells And The Zona Pellucida	-1.49852	-0.934936	0.0386808	0.552217	0.0386808
996	R-HSA-74751	Insulin receptor signalling cascade	1.13898	0.946936	0.231427	0.552671	0.231427
997	R-HSA-975576	N-glycan antennae elongation in the medial/trans-Golgi	1.27398	-0.93805	0.137698	0.553254	0.137698
998	R-HSA-1433559	Regulation of KIT signaling	1.11743	0.934772	0.315645	0.55333	0.315645
999	R-HSA-5633008	TP53 Regulates Transcription of Cell Death Genes	0.871083	-0.943619	0.694508	0.553955	0.553955
1000	R-HSA-429958	mRNA decay by 3' to 5' exoribonuclease	0.76174	0.932943	0.817114	0.555047	0.555047
1001	R-HSA-1963640	GRB2 events in ERBB2 signaling	-0.951281	-0.932991	0.524208	0.555766	0.524208
1002	R-HSA-72187	mRNA 3'-end processing	0.983635	-0.943934	0.474125	0.557488	0.474125
1003	R-HSA-3000480	Scavenging by Class A Receptors	-1.10018	-0.931519	0.323584	0.557644	0.323584
1004	R-HSA-418885	DCC mediated attractive signaling	1.18263	0.932135	0.250441	0.558574	0.250441
1005	R-HSA-83936	Transport of nucleosides and free purine and pyrimidine bases across the plasma membrane	-1.05905	0.931118	0.400651	0.559892	0.400651
1006	R-HSA-9020591	Interleukin-12 signaling	-1.0683	-0.940762	0.330899	0.56085	0.330899
1007	R-HSA-73887	Death Receptor Signalling	-0.947763	-0.958502	0.589867	0.560953	0.560953
1008	R-HSA-9614657	FOXO-mediated transcription of cell death genes	1.40957	0.926631	0.0736244	0.564778	0.0736244
1009	R-HSA-3238698	WNT ligand biogenesis and trafficking	0.97058	0.928443	0.501352	0.565085	0.501352
1010	R-HSA-69183	Processive synthesis on the lagging strand	-1.10794	-0.924095	0.327147	0.567124	0.327147
1011	R-HSA-162906	HIV Infection	1.00144	-0.962998	0.437229	0.567934	0.437229
1012	R-HSA-912631	Regulation of signaling by CBL	-1.0387	-0.927997	0.394786	0.568383	0.394786
1013	R-HSA-111367	SLBP independent Processing of Histone Pre-mRNAs	-0.657351	-0.924469	0.898772	0.569571	0.569571
1014	R-HSA-110314	Recognition of DNA damage by PCNA-containing replication complex	-1.08903	-0.926929	0.326776	0.570157	0.326776
1015	R-HSA-170822	Regulation of Glucokinase by Glucokinase Regulatory Protein	-0.979456	-0.927209	0.479602	0.570157	0.479602
1016	R-HSA-5619107	Defective TPR may confer susceptibility towards thyroid papillary carcinoma (TPC)	-0.979456	-0.927209	0.479602	0.570157	0.479602
1017	R-HSA-68962	Activation of the pre-replicative complex	-1.05364	-0.928191	0.369237	0.570228	0.369237
1018	R-HSA-73863	RNA Polymerase I Transcription Termination	-0.929493	-0.926653	0.570097	0.570793	0.570097
1019	R-HSA-73856	RNA Polymerase II Transcription Termination	0.951509	-0.940089	0.54311	0.571272	0.54311
1020	R-HSA-1266695	Interleukin-7 signaling	0.927684	0.929054	0.565452	0.571455	0.565452
1021	R-HSA-2980766	Nuclear Envelope Breakdown	-1.05026	-0.936393	0.349003	0.573268	0.349003
1022	R-HSA-380270	Recruitment of mitotic centrosome proteins and complexes	0.893902	0.941888	0.692568	0.573923	0.573923
1023	R-HSA-380287	Centrosome maturation	0.893902	0.941888	0.692568	0.573923	0.573923
1024	R-HSA-110328	Recognition and association of DNA glycosylase with site containing an affected pyrimidine	1.03407	0.938446	0.381469	0.574346	0.381469
1025	R-HSA-110329	Cleavage of the damaged pyrimidine	1.03407	0.938446	0.381469	0.574346	0.381469
1026	R-HSA-73928	Depyrimidination	1.03407	0.938446	0.381469	0.574346	0.381469
1027	R-HSA-68884	Mitotic Telophase/Cytokinesis	-0.768012	-0.91584	0.795431	0.577099	0.577099
1028	R-HSA-3108214	SUMOylation of DNA damage response and repair proteins	-1.04641	-0.939023	0.346695	0.577169	0.346695
1029	R-HSA-450531	Regulation of mRNA stability by proteins that bind AU-rich elements	0.997384	0.943265	0.445195	0.578198	0.445195
1030	R-HSA-171007	p38MAPK events	0.877947	0.918269	0.636885	0.580066	0.580066
1031	R-HSA-5654708	Downstream signaling of activated FGFR3	1.02511	-0.919062	0.41742	0.581529	0.41742
1032	R-HSA-5607764	CLEC7A (Dectin-1) signaling	-1.16839	0.941265	0.148876	0.583557	0.148876
1033	R-HSA-162588	Budding and maturation of HIV virion	-1.01122	-0.921172	0.429932	0.58358	0.429932
1034	R-HSA-8866427	VLDLR internalisation and degradation	0.987447	0.914522	0.483871	0.583655	0.483871
1035	R-HSA-70635	Urea cycle	0.973713	0.918556	0.514405	0.583753	0.514405
1036	R-HSA-209776	Amine-derived hormones	0.845254	-0.913035	0.690037	0.583846	0.583846
1037	R-HSA-9634638	Estrogen-dependent nuclear events downstream of ESR-membrane signaling	0.855495	-0.919988	0.681897	0.583883	0.583883
1038	R-HSA-5358508	Mismatch Repair	-0.92315	-0.912001	0.562309	0.584372	0.562309
1039	R-HSA-5688426	Deubiquitination	-1.06752	0.957143	0.246318	0.584535	0.246318
1040	R-HSA-8978934	Metabolism of cofactors	-0.799157	0.914818	0.768369	0.58477	0.58477
1041	R-HSA-8941326	RUNX2 regulates bone development	1.05855	0.919639	0.367015	0.584948	0.367015
1042	R-HSA-5621481	C-type lectin receptors (CLRs)	-1.25705	-0.950219	0.0520924	0.584967	0.0520924
1043	R-HSA-901042	Calnexin/calreticulin cycle	-0.949794	-0.916584	0.529851	0.586221	0.529851
1044	R-HSA-8949664	Processing of SMDT1	-1.13368	-0.912239	0.288866	0.587272	0.288866
1045	R-HSA-193639	p75NTR signals via NF-kB	-1.20893	-0.912116	0.218182	0.587482	0.218182
1046	R-HSA-5654699	SHC-mediated cascade:FGFR2	0.899296	0.916085	0.616109	0.588684	0.588684
1047	R-HSA-5651801	PCNA-Dependent Long Patch Base Excision Repair	-1.03466	-0.911502	0.411582	0.589032	0.411582
1048	R-HSA-499943	Interconversion of nucleotide di- and triphosphates	-0.924162	0.919871	0.574147	0.589215	0.574147
1049	R-HSA-167242	Abortive elongation of HIV-1 transcript in the absence of Tat	1.34051	-0.913529	0.0948723	0.590967	0.0948723
1050	R-HSA-3000171	Non-integrin membrane-ECM interactions	-0.862886	-0.93115	0.749208	0.591426	0.591426
1051	R-HSA-1236382	Constitutive Signaling by Ligand-Responsive EGFR Cancer Variants	0.948016	0.908755	0.535611	0.593809	0.535611
1052	R-HSA-5637815	Signaling by Ligand-Responsive EGFR Variants in Cancer	0.948016	0.908755	0.535611	0.593809	0.535611
1053	R-HSA-5683826	Surfactant metabolism	0.611054	-0.913444	0.984711	0.596778	0.596778
1054	R-HSA-209543	p75NTR recruits signalling complexes	-1.02913	-0.900183	0.421809	0.596891	0.421809
1055	R-HSA-3928663	EPHA-mediated growth cone collapse	-1.27612	0.9116	0.129219	0.600492	0.129219
1056	R-HSA-2172127	DAP12 interactions	0.959805	-0.917379	0.521018	0.601449	0.521018
1057	R-HSA-9020702	Interleukin-1 signaling	-1.19559	-0.934881	0.116962	0.604209	0.116962
1058	R-HSA-196108	Pregnenolone biosynthesis	-0.842008	-0.893017	0.683001	0.605526	0.605526
1059	R-HSA-2559583	Cellular Senescence	-1.10141	-0.95074	0.196253	0.60614	0.196253
1060	R-HSA-3322077	Glycogen synthesis	-1.35129	-0.898127	0.112155	0.607225	0.112155
1061	R-HSA-8851680	Butyrophilin (BTN) family interactions	0.948351	0.896186	0.533832	0.608134	0.533832
1062	R-HSA-975577	N-Glycan antennae elongation	1.3077	0.893872	0.135844	0.610655	0.135844
1063	R-HSA-210990	PECAM1 interactions	1.25667	-0.890222	0.193352	0.610926	0.193352
1064	R-HSA-2160916	Hyaluronan uptake and degradation	-0.828941	0.893832	0.705571	0.611218	0.611218
1065	R-HSA-447115	Interleukin-12 family signaling	-1.14902	-0.919982	0.2092	0.611749	0.2092
1066	R-HSA-6788467	IL-6-type cytokine receptor ligand interactions	-0.765998	-0.89693	0.80925	0.612344	0.612344
1067	R-HSA-112399	IRS-mediated signalling	0.855984	-0.916962	0.732181	0.612798	0.612798
1068	R-HSA-180336	SHC1 events in EGFR signaling	0.999586	-0.889649	0.464993	0.614713	0.464993
1069	R-HSA-5654719	SHC-mediated cascade:FGFR4	0.89708	0.895005	0.61304	0.614889	0.61304
1070	R-HSA-8874081	MET activates PTK2 signaling	1.10961	0.902395	0.302532	0.616011	0.302532
1071	R-HSA-113510	E2F mediated regulation of DNA replication	0.619556	0.894419	0.970424	0.616831	0.616831
1072	R-HSA-73762	RNA Polymerase I Transcription Initiation	0.868376	-0.912711	0.70551	0.6173	0.6173
1073	R-HSA-190236	Signaling by FGFR	1.24399	0.925759	0.0941729	0.619548	0.0941729
1074	R-HSA-5205647	Mitophagy	-0.985292	-0.900819	0.473401	0.620304	0.473401
1075	R-HSA-8876725	Protein methylation	0.807849	0.891466	0.752171	0.620395	0.620395
1076	R-HSA-1502540	Signaling by Activin	0.760555	0.888223	0.803321	0.621209	0.621209
1077	R-HSA-877300	Interferon gamma signaling	-1.181	-0.925182	0.140004	0.621226	0.140004
1078	R-HSA-5654700	FRS-mediated FGFR2 signaling	-0.737911	0.893848	0.871277	0.621693	0.621693
1079	R-HSA-2424491	DAP12 signaling	0.946643	-0.897853	0.535707	0.62243	0.535707
1080	R-HSA-8866904	Negative regulation of activity of TFAP2 (AP-2) family transcription factors	0.775333	0.887721	0.764753	0.623885	0.623885
1081	R-HSA-8963889	Assembly of active LPL and LIPC lipase complexes	1.1166	-0.888714	0.313265	0.623914	0.313265
1082	R-HSA-432142	Platelet sensitization by LDL	0.707569	-0.888802	0.881838	0.62397	0.62397
1083	R-HSA-2453864	Retinoid cycle disease events	-0.953963	-0.881093	0.527247	0.624013	0.527247
1084	R-HSA-2474795	Diseases associated with visual transduction	-0.953963	-0.881093	0.527247	0.624013	0.527247
1085	R-HSA-72086	mRNA Capping	1.0589	-0.898495	0.371882	0.624314	0.371882
1086	R-HSA-8983432	Interleukin-15 signaling	1.4894	0.885838	0.0392234	0.626012	0.0392234
1087	R-HSA-9020558	Interleukin-2 signaling	1.31982	0.881377	0.142014	0.627024	0.142014
1088	R-HSA-193648	NRAGE signals death through JNK	1.03195	0.911668	0.386225	0.628179	0.386225
1089	R-HSA-75876	Synthesis of very long-chain fatty acyl-CoAs	-0.999226	-0.891944	0.453787	0.628535	0.453787
1090	R-HSA-190375	FGFR2c ligand binding and activation	0.615524	0.88278	0.945048	0.628549	0.628549
1091	R-HSA-5693554	Resolution of D-loop Structures through Synthesis-Dependent Strand Annealing (SDSA)	-0.76185	0.888961	0.845564	0.629791	0.629791
1092	R-HSA-1250342	PI3K events in ERBB4 signaling	0.810375	0.883269	0.71508	0.629895	0.629895
1093	R-HSA-400511	Synthesis, secretion, and inactivation of Glucose-dependent Insulinotropic Polypeptide (GIP)	-0.762328	-0.874788	0.799312	0.63171	0.63171
1094	R-HSA-167172	Transcription of the HIV genome	1.10051	-0.915305	0.266392	0.632197	0.266392
1095	R-HSA-5389840	Mitochondrial translation elongation	-1.04542	-0.92085	0.347537	0.632251	0.347537
1096	R-HSA-71288	Creatine metabolism	1.14507	0.875082	0.311002	0.633308	0.311002
1097	R-HSA-5083636	Defective GALNT12 causes colorectal cancer 1 (CRCS1)	1.21425	0.879612	0.2153	0.634905	0.2153
1098	R-HSA-9022699	MECP2 regulates neuronal receptors and channels	0.788199	0.876622	0.774187	0.635174	0.635174
1099	R-HSA-77588	SLBP Dependent Processing of Replication-Dependent Histone Pre-mRNAs	0.705691	0.873005	0.850295	0.63524	0.63524
1100	R-HSA-881907	Gastrin-CREB signalling pathway via PKC and MAPK	-0.631652	0.88088	0.956728	0.635762	0.635762
1101	R-HSA-3214847	HATs acetylate histones	1.18328	0.929467	0.124747	0.636926	0.124747
1102	R-HSA-8956319	Nucleobase catabolism	0.783083	0.899001	0.84186	0.637282	0.637282
1103	R-HSA-5601884	PIWI-interacting RNA (piRNA) biogenesis	1.36689	0.885044	0.0707639	0.637928	0.0707639
1104	R-HSA-8950505	Gene and protein expression by JAK-STAT signaling after Interleukin-12 stimulation	-0.885027	0.894183	0.663719	0.638358	0.638358
1105	R-HSA-176974	Unwinding of DNA	-1.19288	-0.871431	0.247255	0.638554	0.247255
1106	R-HSA-8875360	InlB-mediated entry of Listeria monocytogenes into host cell	-1.46231	-0.873688	0.0565923	0.639874	0.0565923
1107	R-HSA-167152	Formation of HIV elongation complex in the absence of HIV Tat	1.14944	-0.90179	0.225571	0.640695	0.225571
1108	R-HSA-1226099	Signaling by FGFR in disease	1.40607	-0.909262	0.0305891	0.640707	0.0305891
1109	R-HSA-532668	N-glycan trimming in the ER and Calnexin/Calreticulin cycle	-0.90397	0.891599	0.621549	0.641112	0.621549
1110	R-HSA-196741	Cobalamin (Cbl, vitamin B12) transport and metabolism	-0.997879	-0.880677	0.460285	0.641905	0.460285
1111	R-HSA-167161	HIV Transcription Initiation	1.15478	-0.900148	0.21962	0.643271	0.21962
1112	R-HSA-167162	RNA Polymerase II HIV Promoter Escape	1.15478	-0.900148	0.21962	0.643271	0.21962
1113	R-HSA-73776	RNA Polymerase II Promoter Escape	1.15478	-0.900148	0.21962	0.643271	0.21962
1114	R-HSA-73779	RNA Polymerase II Transcription Pre-Initiation And Promoter Opening	1.15478	-0.900148	0.21962	0.643271	0.21962
1115	R-HSA-75953	RNA Polymerase II Transcription Initiation	1.15478	-0.900148	0.21962	0.643271	0.21962
1116	R-HSA-76042	RNA Polymerase II Transcription Initiation And Promoter Clearance	1.15478	-0.900148	0.21962	0.643271	0.21962
1117	R-HSA-2142691	Synthesis of Leukotrienes (LT) and Eoxins (EX)	-0.923257	-0.878809	0.568187	0.644868	0.568187
1118	R-HSA-71182	Phenylalanine and tyrosine catabolism	-0.971598	0.866131	0.506515	0.6449	0.506515
1119	R-HSA-937039	IRAK1 recruits IKK complex	-1.0233	-0.870443	0.427383	0.644911	0.427383
1120	R-HSA-975144	IRAK1 recruits IKK complex upon TLR7/8 or 9 stimulation	-1.0233	-0.870443	0.427383	0.644911	0.427383
1121	R-HSA-2033519	Activated point mutants of FGFR2	0.607961	0.868727	0.960093	0.647126	0.647126
1122	R-HSA-9013700	NOTCH4 Activation and Transmission of Signal to the Nucleus	-0.599029	-0.864368	0.949308	0.647327	0.647327
1123	R-HSA-381340	Transcriptional regulation of white adipocyte differentiation	-0.924866	0.911764	0.623851	0.647913	0.623851
1124	R-HSA-5658623	FGFRL1 modulation of FGFR1 signaling	-0.909571	-0.863745	0.590937	0.648912	0.590937
1125	R-HSA-159854	Gamma-carboxylation, transport, and amino-terminal cleavage of proteins	1.02113	0.867589	0.458176	0.649089	0.458176
1126	R-HSA-5654712	FRS-mediated FGFR4 signaling	-0.742865	0.875294	0.858603	0.649126	0.649126
1127	R-HSA-210991	Basigin interactions	-0.910509	0.878531	0.588211	0.649282	0.588211
1128	R-HSA-525793	Myogenesis	1.2644	0.880084	0.139926	0.652034	0.139926
1129	R-HSA-140837	Intrinsic Pathway of Fibrin Clot Formation	-1.06159	-0.872331	0.374637	0.652551	0.374637
1130	R-HSA-432047	Passive transport by Aquaporins	-0.781347	-0.85669	0.771799	0.656373	0.656373
1131	R-HSA-2559585	Oncogene Induced Senescence	-1.14064	0.879974	0.258425	0.657463	0.258425
1132	R-HSA-140875	Common Pathway of Fibrin Clot Formation	-1.3199	-0.869577	0.114504	0.660741	0.114504
1133	R-HSA-1059683	Interleukin-6 signaling	-1.05437	0.851568	0.40513	0.662094	0.40513
1134	R-HSA-2428928	IRS-related events triggered by IGF1R	0.854578	-0.895402	0.743599	0.66336	0.66336
1135	R-HSA-5693567	HDR through Homologous Recombination (HRR) or Single Strand Annealing (SSA)	0.8291	0.91929	0.893735	0.664768	0.664768
1136	R-HSA-75205	Dissolution of Fibrin Clot	-1.43499	-0.850798	0.0710095	0.665907	0.0710095
1137	R-HSA-1296346	Tandem pore domain potassium channels	1.103	0.852532	0.344217	0.666153	0.344217
1138	R-HSA-1839126	FGFR2 mutant receptor activation	1.16386	-0.875309	0.227606	0.667168	0.227606
1139	R-HSA-8876384	Listeria monocytogenes entry into host cells	-1.22465	-0.861299	0.195309	0.667372	0.195309
1140	R-HSA-2029485	Role of phospholipids in phagocytosis	-0.712357	0.868074	0.905853	0.6678	0.6678
1141	R-HSA-69186	Lagging Strand Synthesis	-0.917306	-0.860278	0.575607	0.667863	0.575607
1142	R-HSA-196791	Vitamin D (calciferol) metabolism	-0.950146	0.846847	0.53237	0.668083	0.53237
1143	R-HSA-168643	Nucleotide-binding domain, leucine rich repeat containing receptor (NLR) signaling pathways	-0.819027	-0.895181	0.827884	0.66818	0.66818
1144	R-HSA-392518	Signal amplification	1.06259	-0.873116	0.36139	0.669961	0.36139
1145	R-HSA-388841	Costimulation by the CD28 family	0.824698	-0.898076	0.830355	0.670573	0.670573
1146	R-HSA-8864260	Transcriptional regulation by the AP-2 (TFAP2) family of transcription factors	1.11356	0.877575	0.286795	0.672174	0.286795
1147	R-HSA-2565942	Regulation of PLK1 Activity at G2/M Transition	-1.08034	-0.904693	0.281424	0.674677	0.281424
1148	R-HSA-390918	Peroxisomal lipid metabolism	-0.895422	-0.87051	0.621196	0.674968	0.621196
1149	R-HSA-156588	Glucuronidation	-0.955605	0.86079	0.520968	0.676354	0.520968
1150	R-HSA-5368286	Mitochondrial translation initiation	-1.03693	-0.904078	0.362313	0.678163	0.362313
1151	R-HSA-156581	Methylation	0.843317	0.844275	0.688174	0.681503	0.681503
1152	R-HSA-196807	Nicotinate metabolism	-0.73457	0.861725	0.900951	0.682785	0.682785
1153	R-HSA-68886	M Phase	-1.16562	-0.946208	0.0606977	0.682819	0.0606977
1154	R-HSA-1855183	Synthesis of IP2, IP, and Ins in the cytosol	0.963421	0.84265	0.514218	0.684971	0.514218
1155	R-HSA-72202	Transport of Mature Transcript to Cytoplasm	0.895671	-0.902	0.691268	0.684987	0.684987
1156	R-HSA-186763	Downstream signal transduction	1.17314	0.858058	0.224115	0.685147	0.224115
1157	R-HSA-5620912	Anchoring of the basal body to the plasma membrane	-0.896461	-0.902702	0.712538	0.686151	0.686151
1158	R-HSA-446107	Type I hemidesmosome assembly	1.34666	-0.838007	0.120039	0.686904	0.120039
1159	R-HSA-1650814	Collagen biosynthesis and modifying enzymes	1.05566	-0.890699	0.34488	0.687281	0.34488
1160	R-HSA-190322	FGFR4 ligand binding and activation	0.618184	0.839861	0.949402	0.689017	0.689017
1161	R-HSA-112382	Formation of RNA Pol II elongation complex	1.2277	-0.885169	0.132194	0.691601	0.132194
1162	R-HSA-75955	RNA Polymerase II Transcription Elongation	1.2277	-0.885169	0.132194	0.691601	0.132194
1163	R-HSA-3656237	Defective EXT2 causes exostoses 2	0.907572	-0.837029	0.59443	0.693267	0.59443
1164	R-HSA-3656253	Defective EXT1 causes exostoses 1, TRPS2 and CHDS	0.907572	-0.837029	0.59443	0.693267	0.59443
1165	R-HSA-5654710	PI-3K cascade:FGFR3	0.821055	-0.84239	0.730433	0.696417	0.696417
1166	R-HSA-113418	Formation of the Early Elongation Complex	1.33783	-0.860932	0.0814672	0.697679	0.0814672
1167	R-HSA-167158	Formation of the HIV-1 Early Elongation Complex	1.33783	-0.860932	0.0814672	0.697679	0.0814672
1168	R-HSA-909733	Interferon alpha/beta signaling	-1.70879	-0.888484	0.00106975	0.699361	0.00106975
1169	R-HSA-162909	Host Interactions of HIV factors	-1.13952	0.906399	0.167725	0.70091	0.167725
1170	R-HSA-73933	Resolution of Abasic Sites (AP sites)	0.788033	-0.864562	0.837696	0.703807	0.703807
1171	R-HSA-4570464	SUMOylation of RNA binding proteins	0.81277	-0.871253	0.810567	0.706237	0.706237
1172	R-HSA-5696399	Global Genome Nucleotide Excision Repair (GG-NER)	-1.12578	-0.892175	0.211156	0.706367	0.211156
1173	R-HSA-3214858	RMTs methylate histone arginines	0.920721	-0.888363	0.619048	0.709406	0.619048
1174	R-HSA-191273	Cholesterol biosynthesis	1.20948	-0.844216	0.196308	0.709766	0.196308
1175	R-HSA-201451	Signaling by BMP	-0.871859	0.841543	0.665287	0.710866	0.665287
1176	R-HSA-9614085	FOXO-mediated transcription	1.10205	0.875395	0.268096	0.710952	0.268096
1177	R-HSA-190873	Gap junction degradation	0.830359	-0.819745	0.7024	0.711467	0.7024
1178	R-HSA-3301854	Nuclear Pore Complex (NPC) Disassembly	-0.918526	-0.855265	0.592523	0.711985	0.592523
1179	R-HSA-5368287	Mitochondrial translation	-1.03836	-0.893095	0.356728	0.712277	0.356728
1180	R-HSA-167169	HIV Transcription Elongation	1.11289	-0.866301	0.272849	0.713242	0.272849
1181	R-HSA-167200	Formation of HIV-1 elongation complex containing HIV-1 Tat	1.11289	-0.866301	0.272849	0.713242	0.272849
1182	R-HSA-167246	Tat-mediated elongation of the HIV-1 transcript	1.11289	-0.866301	0.272849	0.713242	0.272849
1183	R-HSA-6804116	TP53 Regulates Transcription of Genes Involved in G1 Cell Cycle Arrest	-0.699125	-0.820207	0.878034	0.713425	0.713425
1184	R-HSA-110373	Resolution of AP sites via the multiple-nucleotide patch replacement pathway	-0.853781	-0.841577	0.687982	0.713588	0.687982
1185	R-HSA-176187	Activation of ATR in response to replication stress	-0.787784	-0.856268	0.843069	0.715938	0.715938
1186	R-HSA-1643713	Signaling by EGFR in Cancer	0.981594	0.835652	0.480869	0.715986	0.480869
1187	R-HSA-196071	Metabolism of steroid hormones	-0.775188	-0.852193	0.854413	0.716924	0.716924
1188	R-HSA-8854691	Interleukin-20 family signaling	-1.03195	-0.839692	0.40893	0.716989	0.40893
1189	R-HSA-5693579	Homologous DNA Pairing and Strand Exchange	0.893306	0.857629	0.643936	0.717387	0.643936
1190	R-HSA-2468052	Establishment of Sister Chromatid Cohesion	-0.757625	-0.814149	0.795806	0.719851	0.719851
1191	R-HSA-5365859	RA biosynthesis pathway	-1.1301	-0.835517	0.286757	0.720135	0.286757
1192	R-HSA-933541	TRAF6 mediated IRF7 activation	0.657422	-0.845376	0.964776	0.720161	0.720161
1193	R-HSA-1912420	Pre-NOTCH Processing in Golgi	0.810979	-0.824537	0.747524	0.725249	0.725249
1194	R-HSA-174411	Polymerase switching on the C-strand of the telomere	0.623918	-0.810751	0.940304	0.72601	0.72601
1195	R-HSA-69091	Polymerase switching	0.623918	-0.810751	0.940304	0.72601	0.72601
1196	R-HSA-69109	Leading Strand Synthesis	0.623918	-0.810751	0.940304	0.72601	0.72601
1197	R-HSA-2514853	Condensation of Prometaphase Chromosomes	-0.854099	-0.809501	0.665106	0.726067	0.665106
1198	R-HSA-5693571	Nonhomologous End-Joining (NHEJ)	-0.886745	0.867582	0.703482	0.729834	0.703482
1199	R-HSA-168253	Host Interactions with Influenza Factors	-0.828059	-0.853488	0.774294	0.729966	0.729966
1200	R-HSA-180746	Nuclear import of Rev protein	-0.861627	-0.84311	0.692036	0.730125	0.692036
1201	R-HSA-111465	Apoptotic cleavage of cellular proteins	0.86767	-0.847939	0.683463	0.73072	0.683463
1202	R-HSA-392170	ADP signalling through P2Y purinoceptor 12	1.10954	-0.829559	0.310351	0.730899	0.310351
1203	R-HSA-1660517	Synthesis of PIPs at the late endosome membrane	0.837701	0.799373	0.687426	0.732419	0.687426
1204	R-HSA-445989	TAK1 activates NFkB by phosphorylation and activation of IKKs complex	-1.2695	-0.841415	0.126318	0.733735	0.126318
1205	R-HSA-163841	Gamma carboxylation, hypusine formation and arylsulfatase activation	-0.746201	-0.850241	0.904231	0.734175	0.734175
1206	R-HSA-190377	FGFR2b ligand binding and activation	-1.05456	-0.799147	0.412558	0.73493	0.412558
1207	R-HSA-2022857	Keratan sulfate degradation	-0.800408	0.804273	0.747522	0.735754	0.735754
1208	R-HSA-5693532	DNA Double-Strand Break Repair	-0.852888	0.901889	0.890137	0.735763	0.735763
1209	R-HSA-2428924	IGF1R signaling cascade	1.02379	-0.861775	0.400986	0.735902	0.400986
1210	R-HSA-168276	NS1 Mediated Effects on Host Pathways	-0.824938	-0.848876	0.782033	0.735942	0.735942
1211	R-HSA-674695	RNA Polymerase II Pre-transcription Events	1.22943	-0.878986	0.111737	0.737042	0.111737
1212	R-HSA-5223345	Miscellaneous transport and binding events	1.02774	-0.828507	0.417343	0.739645	0.417343
1213	R-HSA-182971	EGFR downregulation	-1.279	-0.839807	0.125517	0.740559	0.125517
1214	R-HSA-5693616	Presynaptic phase of homologous DNA pairing and strand exchange	0.90345	0.84286	0.629665	0.741408	0.629665
1215	R-HSA-6811438	Intra-Golgi traffic	-1.05367	-0.849627	0.356432	0.741755	0.356432
1216	R-HSA-422085	Synthesis, secretion, and deacylation of Ghrelin	0.835392	0.812051	0.707128	0.7421	0.707128
1217	R-HSA-391160	Signal regulatory protein family interactions	1.04151	-0.805287	0.414333	0.743121	0.414333
1218	R-HSA-549127	Organic cation transport	-0.606031	-0.79285	0.941437	0.744013	0.744013
1219	R-HSA-5627117	RHO GTPases Activate ROCKs	-0.944142	0.809801	0.536945	0.746543	0.536945
1220	R-HSA-3247509	Chromatin modifying enzymes	1.10896	-0.922921	0.174101	0.747138	0.174101
1221	R-HSA-4839726	Chromatin organization	1.10896	-0.922921	0.174101	0.747138	0.174101
1222	R-HSA-8949613	Cristae formation	0.844015	-0.829678	0.713015	0.747573	0.713015
1223	R-HSA-73894	DNA Repair	-1.0294	-0.926619	0.332273	0.7512	0.332273
1224	R-HSA-197264	Nicotinamide salvaging	-1.03381	-0.813356	0.408836	0.751689	0.408836
1225	R-HSA-844456	The NLRP3 inflammasome	-0.756252	-0.798325	0.811359	0.752781	0.752781
1226	R-HSA-5625970	RHO GTPases activate KTN1	-1.03422	0.783551	0.42956	0.754637	0.42956
1227	R-HSA-157579	Telomere Maintenance	-0.844063	0.865301	0.81566	0.754865	0.754865
1228	R-HSA-8934903	Receptor Mediated Mitophagy	-0.797228	0.783147	0.745725	0.755023	0.745725
1229	R-HSA-2990846	SUMOylation	1.10006	0.900728	0.216383	0.75524	0.216383
1230	R-HSA-2404192	Signaling by Type 1 Insulin-like Growth Factor 1 Receptor (IGF1R)	0.992304	-0.854094	0.458484	0.756399	0.458484
1231	R-HSA-159231	Transport of Mature mRNA Derived from an Intronless Transcript	0.806255	0.83502	0.809294	0.756497	0.756497
1232	R-HSA-9018678	Biosynthesis of specialized proresolving mediators (SPMs)	0.859233	-0.809043	0.666281	0.757179	0.666281
1233	R-HSA-5609975	Diseases associated with glycosylation precursor biosynthesis	-0.894627	-0.80252	0.602308	0.758321	0.602308
1234	R-HSA-190373	FGFR1c ligand binding and activation	0.611051	0.784289	0.943745	0.761372	0.761372
1235	R-HSA-5654219	Phospholipase C-mediated cascade: FGFR1	0.941143	0.795144	0.541218	0.763022	0.541218
1236	R-HSA-111471	Apoptotic factor-mediated response	-0.864666	0.793544	0.657814	0.76493	0.657814
1237	R-HSA-549132	Organic cation/anion/zwitterion transport	-0.548826	-0.789175	0.981136	0.765582	0.765582
1238	R-HSA-380259	Loss of Nlp from mitotic centrosomes	-0.963018	0.851294	0.52617	0.765868	0.52617
1239	R-HSA-380284	Loss of proteins required for interphase microtubule organization from the centrosome	-0.963018	0.851294	0.52617	0.765868	0.52617
1240	R-HSA-196025	Formation of annular gap junctions	0.931838	-0.77877	0.563065	0.766888	0.563065
1241	R-HSA-1482801	Acyl chain remodelling of PS	0.754295	-0.80885	0.848089	0.767412	0.767412
1242	R-HSA-3232142	SUMOylation of ubiquitinylation proteins	-1.19754	0.818574	0.178116	0.770154	0.178116
1243	R-HSA-5685942	HDR through Homologous Recombination (HRR)	-0.954454	0.847576	0.544563	0.770489	0.544563
1244	R-HSA-8877330	RUNX1 and FOXP3 control the development of regulatory T lymphocytes (Tregs)	1.10582	-0.772551	0.35903	0.771883	0.35903
1245	R-HSA-190242	FGFR1 ligand binding and activation	0.656046	0.786391	0.932054	0.774661	0.774661
1246	R-HSA-1592389	Activation of Matrix Metalloproteinases	0.971097	0.812678	0.496418	0.775187	0.496418
1247	R-HSA-352230	Amino acid transport across the plasma membrane	0.999959	-0.818509	0.453437	0.775743	0.453437
1248	R-HSA-8866652	Synthesis of active ubiquitin: roles of E1 and E2 enzymes	1.06063	0.808923	0.366325	0.776874	0.366325
1249	R-HSA-71336	Pentose phosphate pathway	-0.978774	-0.776812	0.486233	0.777224	0.486233
1250	R-HSA-5655253	Signaling by FGFR2 in disease	1.26551	-0.833657	0.119334	0.778493	0.119334
1251	R-HSA-109704	PI3K Cascade	1.00955	-0.832652	0.432796	0.778805	0.432796
1252	R-HSA-425381	Bicarbonate transporters	-0.787578	-0.763118	0.748038	0.782618	0.748038
1253	R-HSA-5684264	MAP3K8 (TPL2)-dependent MAPK1/3 activation	-0.926183	0.780951	0.562819	0.784201	0.562819
1254	R-HSA-389359	CD28 dependent Vav1 pathway	-0.76567	0.768237	0.788329	0.786045	0.786045
1255	R-HSA-6782315	tRNA modification in the nucleus and cytosol	1.27679	0.82081	0.113084	0.787992	0.113084
1256	R-HSA-8854518	AURKA Activation by TPX2	-0.957299	0.840013	0.537355	0.78816	0.537355
1257	R-HSA-141424	Amplification of signal from the kinetochores	0.871693	0.858346	0.763114	0.788482	0.763114
1258	R-HSA-141444	Amplification of signal from unattached kinetochores via a MAD2 inhibitory signal	0.871693	0.858346	0.763114	0.788482	0.763114
1259	R-HSA-69481	G2/M Checkpoints	-1.11909	-0.892006	0.17468	0.789154	0.17468
1260	R-HSA-450302	activated TAK1 mediates p38 MAPK activation	-0.926209	-0.79429	0.568329	0.79141	0.568329
1261	R-HSA-1433557	Signaling by SCF-KIT	1.02459	0.817561	0.41181	0.793959	0.41181
1262	R-HSA-9027284	Erythropoietin activates RAS	0.790979	0.762972	0.767994	0.794798	0.767994
1263	R-HSA-5625740	RHO GTPases activate PKNs	-1.03601	-0.86327	0.365212	0.79548	0.365212
1264	R-HSA-159230	Transport of the SLBP Dependant Mature mRNA	-0.746827	0.799878	0.893458	0.798541	0.798541
1265	R-HSA-429914	Deadenylation-dependent mRNA decay	-0.813407	-0.837097	0.84352	0.800347	0.800347
1266	R-HSA-373080	Class B/2 (Secretin family receptors)	-1.12156	0.855788	0.213688	0.800938	0.213688
1267	R-HSA-450513	Tristetraprolin (TTP, ZFP36) binds and destabilizes mRNA	0.98264	0.77142	0.489001	0.802125	0.489001
1268	R-HSA-450321	JNK (c-Jun kinases) phosphorylation and activation mediated by activated human TAK1	-0.880722	0.778681	0.635833	0.802248	0.635833
1269	R-HSA-176033	Interactions of Vpr with host cellular proteins	-1.0537	-0.809297	0.367809	0.80262	0.367809
1270	R-HSA-75153	Apoptotic execution phase	1.0175	-0.829175	0.409968	0.805836	0.409968
1271	R-HSA-1433617	Regulation of signaling by NODAL	-0.916668	-0.743012	0.582655	0.815582	0.582655
1272	R-HSA-2173796	SMAD2/SMAD3:SMAD4 heterotrimer regulates transcription	-0.709457	-0.796378	0.92866	0.817791	0.817791
1273	R-HSA-446652	Interleukin-1 family signaling	-1.15868	-0.87494	0.132738	0.818308	0.132738
1274	R-HSA-159418	Recycling of bile acids and salts	-0.838401	-0.753696	0.697651	0.818315	0.697651
1275	R-HSA-5218920	VEGFR2 mediated vascular permeability	0.868434	0.780601	0.676408	0.818354	0.676408
1276	R-HSA-168927	TICAM1, RIP1-mediated IKK complex recruitment	-1.16735	-0.766476	0.250104	0.824264	0.250104
1277	R-HSA-6804114	TP53 Regulates Transcription of Genes Involved in G2 Cell Cycle Arrest	-0.665252	0.755605	0.933031	0.826679	0.826679
1278	R-HSA-1250347	SHC1 events in ERBB4 signaling	0.821079	0.738516	0.722887	0.827168	0.722887
1279	R-HSA-901032	ER Quality Control Compartment (ERQC)	-0.849519	-0.768031	0.689292	0.827302	0.689292
1280	R-HSA-77286	mitochondrial fatty acid beta-oxidation of saturated fatty acids	-1.02668	-0.731772	0.440147	0.828222	0.440147
1281	R-HSA-180786	Extension of Telomeres	-0.905234	0.773041	0.601655	0.830085	0.601655
1282	R-HSA-512988	Interleukin-3, Interleukin-5 and GM-CSF signaling	0.794642	0.802471	0.845725	0.83049	0.83049
1283	R-HSA-5655291	Signaling by FGFR4 in disease	1.02793	0.724794	0.440275	0.830757	0.440275
1284	R-HSA-4419969	Depolymerisation of the Nuclear Lamina	-0.925318	-0.742261	0.559838	0.83148	0.559838
1285	R-HSA-389513	CTLA4 inhibitory signaling	0.899255	0.750838	0.617071	0.835513	0.617071
1286	R-HSA-4791275	Signaling by WNT in cancer	-0.925845	-0.78733	0.579855	0.838918	0.579855
1287	R-HSA-8949215	Mitochondrial calcium ion transport	-0.951249	-0.76096	0.52625	0.839049	0.52625
1288	R-HSA-3108232	SUMO E3 ligases SUMOylate target proteins	1.07739	0.869085	0.260601	0.839532	0.260601
1289	R-HSA-73621	Pyrimidine catabolism	-0.885623	0.723869	0.621797	0.840594	0.621797
1290	R-HSA-71240	Tryptophan catabolism	-0.873707	-0.726255	0.638479	0.843938	0.638479
1291	R-HSA-73929	Base-Excision Repair, AP Site Formation	0.984301	0.804632	0.476516	0.849419	0.476516
1292	R-HSA-5674400	Constitutive Signaling by AKT1 E17K in Cancer	-0.964391	-0.755856	0.51156	0.85138	0.51156
1293	R-HSA-5357956	TNFR1-induced NFkappaB signaling pathway	-0.833756	-0.769037	0.7394	0.852025	0.7394
1294	R-HSA-933542	TRAF6 mediated NF-kB activation	-0.754386	-0.752796	0.844774	0.852222	0.844774
1295	R-HSA-5693538	Homology Directed Repair	0.788952	0.849487	0.961857	0.85371	0.85371
1296	R-HSA-5625900	RHO GTPases activate CIT	-0.915911	0.735577	0.57555	0.855654	0.57555
1297	R-HSA-174414	Processive synthesis on the C-strand of the telomere	-1.03907	-0.697761	0.432683	0.85673	0.432683
1298	R-HSA-1369062	ABC transporters in lipid homeostasis	0.849177	-0.733309	0.683822	0.859233	0.683822
1299	R-HSA-73886	Chromosome Maintenance	-0.846271	0.833233	0.846352	0.859358	0.846352
1300	R-HSA-9005891	Loss of function of MECP2 in Rett syndrome	1.01599	0.714167	0.443028	0.859538	0.443028
1301	R-HSA-9005895	Pervasive developmental disorders	1.01599	0.714167	0.443028	0.859538	0.443028
1302	R-HSA-8963743	Digestion and absorption	-1.05131	0.742528	0.374793	0.859962	0.374793
1303	R-HSA-381033	ATF6 (ATF6-alpha) activates chaperones	-0.980304	0.700831	0.493087	0.864109	0.493087
1304	R-HSA-5689896	Ovarian tumor domain proteases	0.789997	0.761957	0.831323	0.865017	0.831323
1305	R-HSA-75109	Triglyceride biosynthesis	0.671805	-0.707611	0.903736	0.865285	0.865285
1306	R-HSA-211976	Endogenous sterols	0.693732	-0.746795	0.931563	0.867388	0.867388
1307	R-HSA-8875878	MET promotes cell motility	0.826475	-0.778657	0.776056	0.867767	0.776056
1308	R-HSA-209952	Peptide hormone biosynthesis	0.880096	0.705826	0.636988	0.869557	0.636988
1309	R-HSA-9020956	Interleukin-27 signaling	-1.34005	0.68761	0.127647	0.870556	0.127647
1310	R-HSA-2173793	Transcriptional activity of SMAD2/SMAD3:SMAD4 heterotrimer	-0.736791	-0.77826	0.927409	0.871023	0.871023
1311	R-HSA-2730905	Role of LAT2/NTAL/LAB on calcium mobilization	0.941566	0.717241	0.540435	0.871208	0.540435
1312	R-HSA-5685938	HDR through Single Strand Annealing (SSA)	-0.980861	-0.768899	0.481283	0.872536	0.481283
1313	R-HSA-166786	Creation of C4 and C2 activators	-0.492311	-0.704553	0.991638	0.874273	0.874273
1314	R-HSA-168333	NEP/NS2 Interacts with the Cellular Export Machinery	0.70812	-0.753044	0.932534	0.875795	0.875795
1315	R-HSA-912694	Regulation of IFNA signaling	-0.916042	-0.738019	0.580712	0.877282	0.580712
1316	R-HSA-5654221	Phospholipase C-mediated cascade; FGFR2	0.986285	0.716954	0.481647	0.879281	0.481647
1317	R-HSA-381771	Synthesis, secretion, and inactivation of Glucagon-like Peptide-1 (GLP-1)	-0.965623	0.716316	0.508302	0.879712	0.508302
1318	R-HSA-6804756	Regulation of TP53 Activity through Phosphorylation	0.990554	0.813444	0.45901	0.880651	0.45901
1319	R-HSA-3214815	HDACs deacetylate histones	0.956235	-0.821463	0.544686	0.881493	0.544686
1320	R-HSA-264870	Caspase-mediated cleavage of cytoskeletal proteins	1.10161	0.682902	0.345791	0.881843	0.345791
1321	R-HSA-198323	AKT phosphorylates targets in the cytosol	-1.02291	-0.694019	0.431165	0.88404	0.431165
1322	R-HSA-177243	Interactions of Rev with host cellular proteins	0.776132	-0.756888	0.850622	0.885154	0.850622
1323	R-HSA-9018677	Biosynthesis of DHA-derived SPMs	0.946282	-0.706184	0.535137	0.885225	0.535137
1324	R-HSA-1187000	Fertilization	-1.05954	-0.726707	0.371792	0.88603	0.371792
1325	R-HSA-2564830	Cytosolic iron-sulfur cluster assembly	0.737115	-0.688894	0.833169	0.886218	0.833169
1326	R-HSA-5083632	Defective C1GALT1C1 causes Tn polyagglutination syndrome (TNPS)	1.07191	0.699974	0.372234	0.889334	0.372234
1327	R-HSA-159227	Transport of the SLBP independent Mature mRNA	-0.793832	-0.750023	0.81993	0.891642	0.81993
1328	R-HSA-5654228	Phospholipase C-mediated cascade; FGFR4	0.974039	0.690223	0.499211	0.892687	0.499211
1329	R-HSA-9006335	Signaling by Erythropoietin	1.04286	0.713858	0.39454	0.893802	0.39454
1330	R-HSA-211999	CYP2E1 reactions	1.22069	0.668643	0.22888	0.894706	0.22888
1331	R-HSA-9603798	Class I peroxisomal membrane protein import	-1.15268	-0.710491	0.265255	0.89477	0.265255
1332	R-HSA-3781860	Diseases associated with N-glycosylation of proteins	-0.902084	-0.696823	0.592189	0.894948	0.592189
1333	R-HSA-174417	Telomere C-strand (Lagging Strand) Synthesis	-0.957782	-0.717709	0.514583	0.897749	0.514583
1334	R-HSA-165054	Rev-mediated nuclear export of HIV RNA	-0.733273	-0.743019	0.90676	0.89832	0.89832
1335	R-HSA-73884	Base Excision Repair	0.875887	0.802069	0.742868	0.899099	0.742868
1336	R-HSA-1483166	Synthesis of PA	0.68866	-0.753582	0.957455	0.899936	0.899936
1337	R-HSA-400508	Incretin synthesis, secretion, and inactivation	-0.977012	0.698025	0.487708	0.899981	0.487708
1338	R-HSA-5357786	TNFR1-induced proapoptotic signaling	0.674517	-0.667947	0.893391	0.902991	0.893391
1339	R-HSA-390247	Beta-oxidation of very long chain fatty acids	-0.86823	0.657915	0.64434	0.903787	0.64434
1340	R-HSA-1368082	RORA activates gene expression	0.848914	-0.688217	0.684016	0.907144	0.684016
1341	R-HSA-3214841	PKMTs methylate histone lysines	0.967631	-0.786115	0.50732	0.907428	0.50732
1342	R-HSA-171306	Packaging Of Telomere Ends	0.814164	0.751581	0.813989	0.908549	0.813989
1343	R-HSA-1251985	Nuclear signaling by ERBB4	0.888964	0.708048	0.638232	0.908678	0.638232
1344	R-HSA-4615885	SUMOylation of DNA replication proteins	-1.1936	-0.751014	0.172299	0.908856	0.172299
1345	R-HSA-6783589	Interleukin-6 family signaling	-0.909269	-0.703263	0.595452	0.911546	0.595452
1346	R-HSA-162594	Early Phase of HIV Life Cycle	-0.815252	0.664145	0.726494	0.914644	0.726494
1347	R-HSA-2995383	Initiation of Nuclear Envelope Reformation	-1.07534	0.647626	0.370827	0.920804	0.370827
1348	R-HSA-2995410	Nuclear Envelope Reassembly	-1.07534	0.647626	0.370827	0.920804	0.370827
1349	R-HSA-166663	Initial triggering of complement	0.542075	-0.693649	0.992702	0.92423	0.92423
1350	R-HSA-5635838	Activation of SMO	0.90306	-0.669286	0.600505	0.92474	0.600505
1351	R-HSA-2029481	FCGR activation	0.819331	-0.640441	0.719315	0.925426	0.719315
1352	R-HSA-450385	Butyrate Response Factor 1 (BRF1) binds and destabilizes mRNA	0.877306	0.669196	0.638505	0.925441	0.638505
1353	R-HSA-2559580	Oxidative Stress Induced Senescence	-0.900119	0.798038	0.714658	0.935845	0.714658
1354	R-HSA-379726	Mitochondrial tRNA aminoacylation	-0.791069	0.658287	0.781721	0.938033	0.781721
1355	R-HSA-196757	Metabolism of folate and pterines	1.0625	-0.643177	0.386607	0.938068	0.386607
1356	R-HSA-425561	Sodium/Calcium exchangers	0.730634	0.619479	0.838308	0.938381	0.838308
1357	R-HSA-2022377	Metabolism of Angiotensinogen to Angiotensins	1.15524	0.655683	0.268596	0.93964	0.268596
1358	R-HSA-419812	Calcitonin-like ligand receptors	-1.34418	-0.596746	0.126786	0.940132	0.126786
1359	R-HSA-5358606	Mismatch repair (MMR) directed by MSH2:MSH3 (MutSbeta)	-0.838175	-0.622008	0.692899	0.943627	0.692899
1360	R-HSA-381183	ATF6 (ATF6-alpha) activates chaperone genes	-1.13657	-0.588192	0.317569	0.9455	0.317569
1361	R-HSA-110330	Recognition and association of DNA glycosylase with site containing an affected purine	-0.860304	-0.730433	0.737844	0.948773	0.737844
1362	R-HSA-110331	Cleavage of the damaged purine	-0.860304	-0.730433	0.737844	0.948773	0.737844
1363	R-HSA-73927	Depurination	-0.860304	-0.730433	0.737844	0.948773	0.737844
1364	R-HSA-140342	Apoptosis induced DNA fragmentation	1.06341	0.601638	0.39237	0.952675	0.39237
1365	R-HSA-2206281	Mucopolysaccharidoses	0.831194	0.585419	0.696267	0.954598	0.696267
1366	R-HSA-2024096	HS-GAG degradation	1.10791	0.635441	0.311696	0.954787	0.311696
1367	R-HSA-3270619	IRF3-mediated induction of type I IFN	-1.07383	-0.596277	0.371637	0.955233	0.371637
1368	R-HSA-113501	Inhibition of replication initiation of damaged DNA by RB1/E2F1	-0.605067	-0.571607	0.948412	0.966632	0.948412
1369	R-HSA-209822	Glycoprotein hormones	0.901962	-0.550883	0.595201	0.969672	0.595201
1370	R-HSA-1181150	Signaling by NODAL	0.759288	0.606679	0.826389	0.97026	0.826389
1371	R-HSA-5693607	Processing of DNA double-strand break ends	-0.859234	-0.756869	0.805281	0.973246	0.805281
1372	R-HSA-168638	NOD1/2 Signaling Pathway	-1.03126	-0.665975	0.397976	0.973385	0.397976
1373	R-HSA-156711	Polo-like kinase mediated events	-1.12958	-0.570579	0.291726	0.974585	0.291726
1374	R-HSA-211958	Miscellaneous substrates	-0.480538	-0.531629	0.98963	0.975488	0.975488
1375	R-HSA-5423646	Aflatoxin activation and detoxification	0.693082	-0.591829	0.907354	0.975507	0.907354
1376	R-HSA-977606	Regulation of Complement cascade	-0.931418	-0.672433	0.575777	0.976129	0.575777
1377	R-HSA-75072	mRNA Editing	0.547727	0.51985	0.968409	0.977317	0.968409
1378	R-HSA-1810476	RIP-mediated NFkB activation via ZBP1	-1.15998	0.576879	0.260432	0.978372	0.260432
1379	R-HSA-8875555	MET activates RAP1 and RAC1	-0.687708	0.529826	0.875611	0.980487	0.875611
1380	R-HSA-166658	Complement cascade	-0.80833	-0.680226	0.852342	0.984609	0.852342
1381	R-HSA-68875	Mitotic Prophase	0.831422	0.747994	0.897469	0.98855	0.897469
1382	R-HSA-1606322	ZBP1(DAI) mediated induction of type I IFNs	-1.14372	-0.542574	0.273571	0.990899	0.273571
1383	R-HSA-5693565	Recruitment and ATM-mediated phosphorylation of repair and signaling proteins at DNA double strand breaks	0.816328	-0.680366	0.853379	0.992902	0.853379
1384	R-HSA-977068	Termination of O-glycan biosynthesis	0.797897	0.519508	0.779143	0.993921	0.779143
1385	R-HSA-5693606	DNA Double Strand Break Response	0.857953	0.629968	0.769767	0.997807	0.769767
1386	R-HSA-1834941	STING mediated induction of host immune responses	-0.938436	-0.430875	0.545659	0.9979	0.545659
1387	R-HSA-375281	Hormone ligand-binding receptors	0.880098	0.387858	0.628049	0.999036	0.628049
1388	R-HSA-1461957	Beta defensins	0.548352	0.465608	0.995946	0.999813	0.995946
1389	R-HSA-6809371	Formation of the cornified envelope	0.533505	0.634825	1	0.999823	0.999823
1390	R-HSA-6805567	Keratinization	0.349202	0.446392	1	1	1
1391	R-HSA-606279	Deposition of new CENPA-containing nucleosomes at the centromere	0.758324	-0.567464	0.939746	1	0.939746
1392	R-HSA-774815	Nucleosome assembly	0.758324	-0.567464	0.939746	1	0.939746
1393	R-HSA-381753	Olfactory Signaling Pathway	0.340924	-0.488628	1	1	1
